# Supplementary material for: (E)-4-Chloro-2-{[4-(3,5-dichloro­pyridin-2-yl­oxy)phenyl­imino]­meth­yl}phenol
Source: Acta Crystallogr Sect E Struct Rep Online. 2011 Oct 22;67(Pt 11):o2984. doi: 10.1107/S1600536811041584 (PMC3247386; doi:10.1107/S1600536811041584)
Supplement: Supplementary file 2 [file e-67-o2984-Isup2.hkl]

# 
# h,k,l, Fc-squared, Fo-squared, sigma(Fo-squared) and status flag 
# 
data_I
_shelx_title ' 110706_JHB1 in P21/c 14' 
_shelx_refln_list_code          4 
_shelx_F_calc_maximum      227.83 
_exptl_crystal_F_000       800.00 
_reflns_d_resolution_high  0.8301 
 
loop_ 
 _symmetry_equiv_pos_as_xyz 
 'x, y, z' 
 '-x, y+1/2, -z+1/2' 
 '-x, -y, -z' 
 'x, -y-1/2, z-1/2' 
 
_cell_length_a    13.8981 
_cell_length_b    11.7006 
_cell_length_c    10.5034 
_cell_angle_alpha  90.000 
_cell_angle_beta   95.318 
_cell_angle_gamma  90.000 
 
_shelx_F_squared_multiplier     1.000 
 
loop_ 
 _refln_index_h 
 _refln_index_k 
 _refln_index_l 
 _refln_F_squared_calc 
 _refln_F_squared_meas 
 _refln_F_squared_sigma 
 _refln_observed_status 
   2   0   0     2235.83     2191.82     21.26 o 
   3   0   0        0.74        2.93      1.26 o 
   4   0   0        7.30        5.21      1.91 o 
   5   0   0        0.41        1.73      2.06 o 
   6   0   0     1189.34     1107.92     36.17 o 
   7   0   0     1120.62     1215.13     21.53 o 
   8   0   0      468.74      521.06     13.07 o 
   9   0   0      850.73      880.42     20.49 o 
  10   0   0      244.90      246.28     13.02 o 
  11   0   0       14.92       12.00      5.84 o 
  12   0   0      156.37      169.90     16.82 o 
  13   0   0      219.98      188.13     13.20 o 
  14   0   0      887.65      964.35     47.05 o 
  15   0   0        1.23       18.30     11.22 o 
  16   0   0        1.99       15.39      7.97 o 
   2   1   0     2234.19     2390.61     24.19 o 
   3   1   0        7.33       10.46      2.22 o 
   4   1   0      739.96      717.37      8.81 o 
   5   1   0     6370.10     6237.40     31.52 o 
   6   1   0     2595.64     2533.78     19.48 o 
   7   1   0      931.50     1001.79     12.16 o 
   8   1   0      411.15      415.94      8.46 o 
   9   1   0      397.00      365.33      9.28 o 
  10   1   0       24.17       20.95      4.28 o 
  11   1   0      325.06      357.73     11.71 o 
  12   1   0       21.45       35.97      6.22 o 
  13   1   0       42.57       36.08      4.33 o 
  14   1   0        0.94        0.85      5.43 o 
  15   1   0       49.83       44.31      9.06 o 
  16   1   0       36.00       43.18      9.45 o 
   0   2   0        1.28       26.54      4.02 o 
   1   2   0     2084.31     2086.48     27.22 o 
   2   2   0     3570.78     3427.92     19.70 o 
   3   2   0    10668.46    11057.21     43.84 o 
   4   2   0     6870.99     7045.32     33.69 o 
   5   2   0       29.59       22.95      2.18 o 
   6   2   0        1.31        1.04      1.46 o 
   7   2   0     1013.19     1031.81     11.01 o 
   8   2   0      806.59      727.43     15.46 o 
   9   2   0       42.75       41.54      3.63 o 
  10   2   0     1526.35     1528.39     20.80 o 
  11   2   0      639.93      659.21     13.31 o 
  12   2   0      279.22      284.38      9.61 o 
  13   2   0      584.52      638.94     16.61 o 
  14   2   0      104.86      124.31      9.69 o 
  15   2   0       66.64       56.96      9.74 o 
  16   2   0        0.37        9.37     13.05 o 
   1   3   0     3614.74     3822.83     45.80 o 
   2   3   0     1115.77     1103.42     36.03 o 
   3   3   0     2384.59     2333.12     15.28 o 
   4   3   0      203.39      198.37      5.16 o 
   5   3   0     1876.92     1907.31     20.08 o 
   6   3   0     1285.53     1375.40     16.36 o 
   7   3   0      295.84      297.08      8.10 o 
   8   3   0      744.28      735.47     15.65 o 
   9   3   0      742.28      717.13     21.71 o 
  10   3   0        0.86        2.57      2.55 o 
  11   3   0        1.04        2.95      3.32 o 
  12   3   0       55.77       47.09      4.24 o 
  13   3   0      219.80      230.90     10.49 o 
  14   3   0       16.20       10.61      9.02 o 
  15   3   0      285.29      348.21     20.93 o 
  16   3   0        8.52       11.85      4.73 o 
   0   4   0     8756.85     8373.99     81.55 o 
   1   4   0     1561.00     1598.29     34.86 o 
   2   4   0      956.92      896.05     26.03 o 
   3   4   0      158.15      164.50      5.48 o 
   4   4   0      763.85      740.88     12.19 o 
   5   4   0      680.70      712.19     13.66 o 
   6   4   0     3597.97     3791.45     31.42 o 
   7   4   0       15.30       21.77      3.10 o 
   8   4   0       80.61       73.88      4.75 o 
   9   4   0      263.80      285.11      9.37 o 
  10   4   0      380.24      383.03     20.59 o 
  11   4   0        2.09       -2.93      2.93 o 
  12   4   0      328.50      328.18     11.04 o 
  13   4   0        0.24       -3.81      3.81 o 
  14   4   0        4.82        4.28      3.55 o 
  15   4   0        2.99        1.65      5.15 o 
   1   5   0      554.77      459.57     15.21 o 
   2   5   0      279.36      275.89     16.60 o 
   3   5   0     2092.93     2148.14     20.70 o 
   4   5   0     1313.39     1362.11     21.81 o 
   5   5   0     3281.55     3363.14     28.90 o 
   6   5   0      170.95      167.28      9.09 o 
   7   5   0      178.86      162.19      9.06 o 
   8   5   0        5.93        2.93      2.61 o 
   9   5   0        4.84        4.16      2.62 o 
  10   5   0       56.57       57.39      5.70 o 
  11   5   0        2.90        3.46      2.76 o 
  12   5   0        6.16        4.27      2.62 o 
  13   5   0       12.54        2.86      3.65 o 
  14   5   0        0.68       -0.06      5.09 o 
  15   5   0       64.37       58.32      8.83 o 
   0   6   0       31.99       15.38      5.84 o 
   1   6   0       20.49       16.30      3.99 o 
   2   6   0     2729.23     2864.43     56.55 o 
   3   6   0      398.63      374.70     13.09 o 
   4   6   0      364.69      389.41     11.16 o 
   5   6   0       47.65       46.55      4.47 o 
   6   6   0      291.90      280.02     18.48 o 
   7   6   0       11.53       17.44      6.63 o 
   8   6   0       96.27       83.66     11.18 o 
   9   6   0      438.27      457.80     12.22 o 
  10   6   0      122.23      120.41      7.65 o 
  11   6   0        0.53        0.73      3.06 o 
  12   6   0       43.46       57.19      7.42 o 
  13   6   0        0.21        0.74      3.06 o 
  14   6   0       10.25       12.19      4.32 o 
  15   6   0        2.26       11.22      6.17 o 
   1   7   0        1.07       -1.17      4.29 o 
   2   7   0     1075.00     1182.91     28.71 o 
   3   7   0     1555.60     1471.47     55.23 o 
   4   7   0      281.37      256.61      8.53 o 
   5   7   0      231.74      210.64     10.45 o 
   6   7   0      183.97      192.32      8.00 o 
   7   7   0       44.73       45.42      6.30 o 
   8   7   0       61.21       76.46     11.76 o 
   9   7   0      347.31      404.76     17.77 o 
  10   7   0       41.58       34.58      6.02 o 
  11   7   0        5.71        6.56      5.55 o 
  12   7   0        0.43        2.18      6.59 o 
  13   7   0        0.79       -2.46      3.19 o 
  14   7   0       53.95       47.93      6.40 o 
   0   8   0       17.43       14.29      7.05 o 
   1   8   0      484.19      487.28     20.31 o 
   2   8   0       65.01       50.60      7.73 o 
   3   8   0        0.96        0.10      2.27 o 
   4   8   0      446.87      452.67     12.99 o 
   5   8   0      860.30      856.50     24.58 o 
   6   8   0       14.28       15.23      2.99 o 
   7   8   0       23.72       23.12      5.22 o 
   8   8   0       65.74       86.51      8.85 o 
   9   8   0        7.85        9.03      6.95 o 
  10   8   0      117.52      129.69     15.63 o 
  11   8   0        0.07        6.08      5.48 o 
  12   8   0        8.97        6.30      5.70 o 
  13   8   0        5.57        9.32      7.25 o 
   1   9   0      146.41      133.88     12.19 o 
   2   9   0       48.42       52.85      8.58 o 
   3   9   0        3.63        3.25      2.16 o 
   4   9   0        0.53        1.12      3.12 o 
   5   9   0       10.44       10.49      6.01 o 
   6   9   0       77.05       68.14     12.79 o 
   7   9   0      198.53      209.85     20.42 o 
   8   9   0       26.96       40.39     11.02 o 
   9   9   0       68.33       72.54     13.70 o 
  10   9   0      117.41      133.08     16.96 o 
  11   9   0       40.76       35.91     10.09 o 
  12   9   0        3.44        4.74      6.15 o 
   0  10   0      184.50      179.38     21.03 o 
   1  10   0        2.31        0.51      5.43 o 
   2  10   0      230.93      226.73     16.19 o 
   3  10   0       10.13        8.99      2.58 o 
   4  10   0        2.28        3.01      1.98 o 
   5  10   0      108.85      104.11      7.34 o 
   6  10   0      352.08      372.43     20.64 o 
   7  10   0       22.87       33.95     10.29 o 
   8  10   0        1.82       -0.62      6.13 o 
   9  10   0        1.57       -6.81      8.85 o 
  10  10   0        7.38       21.95      9.24 o 
  11  10   0       89.05      112.46     17.02 o 
   1  11   0        1.01       -2.90      5.68 o 
   2  11   0      114.18      112.92     12.81 o 
   3  11   0        7.23       11.47      7.82 o 
   4  11   0       15.53       10.57      5.73 o 
   5  11   0       84.12       88.88     11.56 o 
   6  11   0       15.23       16.32      6.73 o 
   7  11   0       42.66       41.70      8.42 o 
   8  11   0       12.64       20.26      6.91 o 
   9  11   0        2.51       -4.98      8.07 o 
  10  11   0        2.52        1.56      7.73 o 
   0  12   0      105.12      105.59     18.07 o 
   1  12   0      119.13      137.98     14.14 o 
   2  12   0      196.39      239.40     37.41 o 
   3  12   0       39.64       45.02      9.01 o 
   4  12   0        0.82       -0.21      6.03 o 
   5  12   0       68.52       79.15     15.82 o 
   6  12   0        3.20        6.70      9.34 o 
   7  12   0        8.09       10.41      6.78 o 
   8  12   0        0.09        9.73      8.78 o 
   1  13   0        2.47       -2.55      6.05 o 
   2  13   0        0.34        6.07      8.66 o 
   3  13   0        9.79        5.55      5.71 o 
   4  13   0        3.61        0.21      5.82 o 
   5  13   0       26.27       34.65      9.24 o 
   6  13   0       74.94       84.69     12.66 o 
   0  14   0        1.59       15.22     10.10 o 
   1  14   0        0.93        0.92      6.75 o 
 -16   1   1        1.11       -5.43      5.43 o 
 -15   1   1       36.60       33.17      7.26 o 
 -14   1   1       50.50       42.27      6.02 o 
 -13   1   1        0.81        0.16      3.24 o 
 -12   1   1       71.14       73.38      5.98 o 
 -11   1   1        6.12        8.00      3.19 o 
 -10   1   1      150.59      151.54      6.39 o 
  -9   1   1     1059.98     1090.17     17.62 o 
  -8   1   1       89.46       86.87      4.51 o 
  -7   1   1      172.10      190.17      5.56 o 
  -6   1   1      451.12      424.04      9.34 o 
  -5   1   1     2066.11     2026.18     21.41 o 
  -4   1   1      605.44      611.49     13.58 o 
  -3   1   1     1669.36     1699.65     20.48 o 
  -2   1   1     2532.23     2517.66     26.21 o 
  -1   1   1     1391.59     1400.31     16.67 o 
   2   1   1     2666.00     2685.71     18.48 o 
   3   1   1    12660.10    12772.37     37.06 o 
   4   1   1     5122.10     4993.18     26.35 o 
   5   1   1      705.65      654.56      6.74 o 
   6   1   1      578.37      605.51      7.25 o 
   7   1   1     1330.92     1394.82     11.78 o 
   8   1   1       11.51       16.60      1.90 o 
   9   1   1      659.29      650.99     10.00 o 
  10   1   1       20.06       16.38      3.03 o 
  11   1   1      152.01      144.17     11.65 o 
  12   1   1        2.22        3.75      5.04 o 
  13   1   1      109.96      104.50      8.50 o 
  14   1   1       35.09       34.79      7.69 o 
  15   1   1      223.84      224.87     17.74 o 
  16   1   1       16.94       19.68      7.20 o 
 -16   2   1        5.91        4.13      5.00 o 
 -15   2   1      155.73      140.72     10.82 o 
 -14   2   1       31.12       24.27      5.34 o 
 -13   2   1       14.90       16.84      4.50 o 
 -12   2   1      205.17      199.21      8.30 o 
 -11   2   1      212.59      223.73     10.00 o 
 -10   2   1      594.20      605.81     13.21 o 
  -9   2   1      223.08      240.72      8.10 o 
  -8   2   1       25.51       29.18      3.52 o 
  -7   2   1      608.36      632.69     12.08 o 
  -6   2   1       21.24       27.06      4.18 o 
  -5   2   1      331.58      367.78     11.59 o 
  -4   2   1      103.55      141.51     10.10 o 
  -3   2   1        1.97        1.57      3.55 o 
  -2   2   1     2943.94     2976.34     37.95 o 
  -1   2   1     2244.50     2139.05     30.85 o 
   0   2   1       14.10       25.39      2.13 o 
   1   2   1     5942.36     5878.58     30.32 o 
   2   2   1    23483.33    23034.10     77.62 o 
   3   2   1     7623.04     7504.74     24.06 o 
   4   2   1     2612.05     2626.08     15.63 o 
   5   2   1     1306.08     1325.26     12.20 o 
   6   2   1      538.16      528.84      7.83 o 
   7   2   1       68.82       56.17      2.95 o 
   8   2   1     2682.16     2840.31     18.14 o 
   9   2   1       40.34       34.33      2.85 o 
  10   2   1       10.80       11.22      2.06 o 
  11   2   1       35.07       22.54      4.50 o 
  12   2   1       23.23       14.36      3.15 o 
  13   2   1       16.78        3.13      4.14 o 
  14   2   1       18.33       23.12      6.81 o 
  15   2   1        0.03        7.00      5.31 o 
  16   2   1      136.16      138.62     14.80 o 
 -16   3   1       49.70       55.46      7.57 o 
 -15   3   1       70.76       69.04      7.89 o 
 -14   3   1      182.84      201.73     12.18 o 
 -13   3   1      411.01      400.21     14.15 o 
 -12   3   1        0.02       -2.88      2.95 o 
 -11   3   1        9.80        6.02      2.79 o 
 -10   3   1        8.59        8.49      2.48 o 
  -9   3   1      443.78      470.11     11.72 o 
  -8   3   1     1277.94     1283.12     25.39 o 
  -7   3   1      350.77      355.28     10.51 o 
  -6   3   1     1963.30     2120.64     23.30 o 
  -5   3   1       53.45       36.85      3.18 o 
  -4   3   1      827.46      819.62     13.45 o 
  -3   3   1     3715.45     3444.59     89.63 o 
  -2   3   1     3454.71     3297.92     45.69 o 
  -1   3   1     2183.38     2250.37     37.15 o 
   0   3   1     1562.08     1458.99     30.24 o 
   1   3   1    18851.38    19099.98    182.76 o 
   2   3   1      133.32      144.49      6.69 o 
   3   3   1     4715.50     4754.28     33.37 o 
   4   3   1      204.22      194.85      4.82 o 
   5   3   1      421.52      446.10      7.64 o 
   6   3   1      556.69      582.03      9.32 o 
   7   3   1      538.14      535.02      9.48 o 
   8   3   1       32.11       39.23      3.80 o 
   9   3   1       92.78       93.00      6.09 o 
  10   3   1        0.24       -0.35      1.56 o 
  11   3   1       14.27        7.47      1.61 o 
  12   3   1        3.21        1.71      2.50 o 
  13   3   1       20.46       16.35      4.37 o 
  14   3   1        8.90        7.13      3.71 o 
  15   3   1       35.85       37.72      8.30 o 
  16   3   1        0.58        0.13      5.73 o 
 -16   4   1        5.03        3.00      3.91 o 
 -15   4   1       32.06       40.43     10.35 o 
 -14   4   1        1.06       -3.13      7.02 o 
 -13   4   1       53.16       64.73      6.41 o 
 -12   4   1      250.90      258.41     10.05 o 
 -11   4   1      243.28      219.52      8.96 o 
 -10   4   1      616.26      632.99     15.93 o 
  -9   4   1     1126.57     1166.66     21.66 o 
  -8   4   1     2057.52     2000.21     26.81 o 
  -7   4   1        6.32       11.96      2.46 o 
  -6   4   1     6084.55     6452.59     50.81 o 
  -5   4   1       24.11       27.34      4.16 o 
  -4   4   1      309.35      272.88      6.64 o 
  -3   4   1       36.84       60.25      7.99 o 
  -2   4   1      154.84      154.29     11.85 o 
  -1   4   1       77.79       83.17      9.00 o 
   0   4   1     2860.59     2881.52     48.57 o 
   1   4   1      535.53      508.70     14.34 o 
   2   4   1       57.46       48.93     12.74 o 
   3   4   1     2376.57     2506.37     26.68 o 
   4   4   1     1409.58     1550.42     18.20 o 
   5   4   1     1319.53     1448.19     14.65 o 
   6   4   1       16.52       22.31      2.41 o 
   7   4   1       20.14       23.71      2.52 o 
   8   4   1      127.38      106.90      6.31 o 
   9   4   1      223.10      242.03      7.08 o 
  10   4   1       64.32       64.41      4.05 o 
  11   4   1      280.43      273.97      7.34 o 
  12   4   1      163.92      173.30      6.28 o 
  13   4   1        0.38        4.87      3.72 o 
  14   4   1        6.57        7.50      3.67 o 
  15   4   1       23.27       28.30      7.77 o 
 -15   5   1       58.44       46.76      8.10 o 
 -14   5   1       11.02       16.36      4.83 o 
 -13   5   1      187.07      176.28     12.72 o 
 -12   5   1        0.15       -1.28      2.97 o 
 -11   5   1       26.77       29.06      3.90 o 
 -10   5   1      398.35      398.09     13.35 o 
  -9   5   1      310.14      287.27     10.87 o 
  -8   5   1        8.70        7.18      3.15 o 
  -7   5   1       11.32       11.10      2.79 o 
  -6   5   1       53.71       48.42      4.37 o 
  -5   5   1      641.26      564.61     99.57 o 
  -4   5   1      399.16      368.86     14.18 o 
  -3   5   1      677.62      618.64     25.42 o 
  -2   5   1      402.37      357.32     19.22 o 
  -1   5   1     2935.59     2966.98     54.44 o 
   0   5   1       27.46       42.74      8.25 o 
   1   5   1      282.33      253.74     11.47 o 
   2   5   1      998.13     1021.45     22.23 o 
   3   5   1      927.87     1019.72     18.76 o 
   4   5   1      516.31      557.64     11.94 o 
   5   5   1        0.06       -0.78      1.95 o 
   6   5   1       20.59       18.42      2.54 o 
   7   5   1        0.19        1.60      1.74 o 
   8   5   1      294.69      296.69      9.16 o 
   9   5   1      196.58      187.54      8.10 o 
  10   5   1      375.34      381.16     10.77 o 
  11   5   1       10.74       12.94      3.18 o 
  12   5   1       31.65       27.37      3.11 o 
  13   5   1       16.95       15.49      4.00 o 
  14   5   1        4.63        0.89      3.02 o 
  15   5   1        9.60       12.58      9.28 o 
 -15   6   1        5.67       -1.30      5.82 o 
 -14   6   1       71.23       71.08      8.77 o 
 -13   6   1        0.37       -4.23      4.23 o 
 -12   6   1       10.35       11.23      4.27 o 
 -11   6   1       56.66       57.80      6.89 o 
 -10   6   1       43.56       31.06      3.99 o 
  -9   6   1        0.37       -1.95      2.53 o 
  -8   6   1       10.96        4.18      2.33 o 
  -7   6   1      371.02      382.61     16.51 o 
  -6   6   1       46.95       42.94     17.07 o 
  -5   6   1        2.16       -1.54      6.31 o 
  -4   6   1       40.47       29.32      7.87 o 
  -3   6   1      948.46      946.54     34.86 o 
  -2   6   1     1197.67     1228.57     38.53 o 
  -1   6   1      741.17      725.96     29.92 o 
   0   6   1     1434.62     1362.00     28.62 o 
   1   6   1        2.36        0.39      4.98 o 
   2   6   1        1.79        2.55      3.51 o 
   3   6   1     2340.41     2346.85     26.67 o 
   4   6   1     1333.45     1266.67     22.87 o 
   5   6   1      285.24      263.46     12.11 o 
   6   6   1      340.13      360.55     13.21 o 
   7   6   1      694.63      740.58     16.97 o 
   8   6   1      426.71      470.32     17.92 o 
   9   6   1       60.30       66.81      9.89 o 
  10   6   1        0.59        0.07      3.04 o 
  11   6   1        2.28        6.44      3.30 o 
  12   6   1        2.02        9.97      4.00 o 
  13   6   1        0.08        9.45      4.32 o 
  14   6   1        4.39        4.77     10.16 o 
 -14   7   1        9.52       13.71      7.28 o 
 -13   7   1        1.84        3.73      3.41 o 
 -12   7   1       39.40       43.84      6.51 o 
 -11   7   1       53.04       44.21      8.89 o 
 -10   7   1        4.84       -5.04      6.47 o 
  -9   7   1       27.50       29.34      6.06 o 
  -8   7   1       69.50       70.40      8.22 o 
  -7   7   1        7.18        6.85      4.01 o 
  -6   7   1       54.27       43.24      6.46 o 
  -5   7   1      189.14      178.87     11.93 o 
  -4   7   1       13.90       16.64      8.04 o 
  -3   7   1      169.10      149.52     10.75 o 
  -2   7   1     1419.31     1409.47     45.01 o 
  -1   7   1     2502.51     2814.90     62.94 o 
   0   7   1      509.94      526.58     19.55 o 
   1   7   1       22.19       10.98      4.39 o 
   2   7   1       19.13       16.28      4.62 o 
   3   7   1      868.19      944.06     18.06 o 
   4   7   1       14.74       17.68      4.42 o 
   5   7   1       55.61       42.61      5.07 o 
   6   7   1       22.29       27.12      4.38 o 
   7   7   1        1.76        2.98      3.25 o 
   8   7   1       73.22       87.87     11.54 o 
   9   7   1      230.16      264.10     19.84 o 
  10   7   1       64.36       81.07      7.94 o 
  11   7   1       59.14       73.48      8.76 o 
  12   7   1       23.27       21.16      5.68 o 
  13   7   1      129.74      134.62     12.16 o 
  14   7   1       10.47       19.04      6.26 o 
 -13   8   1       45.25       42.99     10.96 o 
 -12   8   1        7.36       11.48      7.60 o 
 -11   8   1        3.31        3.84      6.02 o 
 -10   8   1       21.80       31.12      9.66 o 
  -9   8   1      246.54      294.03     23.87 o 
  -8   8   1       91.19       95.47     13.72 o 
  -7   8   1      589.33      583.08     32.28 o 
  -6   8   1     1032.18     1134.07     30.83 o 
  -5   8   1      164.14      160.62     12.02 o 
  -4   8   1       25.13       38.65      6.78 o 
  -3   8   1       17.77       16.99      1.87 o 
  -2   8   1        1.66        0.54      6.98 o 
  -1   8   1      665.64      686.27     24.19 o 
   0   8   1      278.25      260.05     15.06 o 
   1   8   1       43.38       39.85      6.64 o 
   2   8   1       43.83       46.13      7.41 o 
   3   8   1       12.78       22.80      6.03 o 
   4   8   1       80.28       78.60      5.95 o 
   5   8   1      426.43      412.84     13.02 o 
   6   8   1      395.69      403.10     14.92 o 
   7   8   1      168.05      152.31      9.74 o 
   8   8   1       21.00       21.73      5.14 o 
   9   8   1       27.77       28.02      6.01 o 
  10   8   1       32.40       42.03      9.32 o 
  11   8   1        1.78        6.64      4.30 o 
  12   8   1        2.60        1.81      4.20 o 
  13   8   1        2.71        3.94      7.81 o 
 -12   9   1      130.83      165.07     19.95 o 
 -11   9   1      174.42      227.51     22.63 o 
 -10   9   1        7.22       -3.07      7.36 o 
  -9   9   1       11.84       19.21     10.56 o 
  -8   9   1      145.74      162.84     18.70 o 
  -7   9   1      122.29      100.49     15.21 o 
  -6   9   1        3.37        0.46      7.63 o 
  -5   9   1      250.34      249.87     22.76 o 
  -4   9   1       39.63       50.13     11.93 o 
  -3   9   1      572.22      409.01     89.43 o 
  -2   9   1      256.68      252.26     16.19 o 
  -1   9   1      184.02      185.91     13.70 o 
   0   9   1      194.62      184.49     13.63 o 
   1   9   1        6.81        0.22      9.01 o 
   2   9   1       53.19       52.92      8.02 o 
   3   9   1       48.34       46.49      4.93 o 
   4   9   1      247.05      249.22     10.68 o 
   5   9   1      336.40      357.29     12.68 o 
   6   9   1      380.75      362.22     12.94 o 
   7   9   1       66.34       62.43      5.85 o 
   8   9   1        0.52        3.23      5.68 o 
   9   9   1       59.24       53.59     10.81 o 
  10   9   1        2.68        3.44      5.44 o 
  11   9   1        1.36       -5.13      5.13 o 
  12   9   1        0.10        3.86      7.93 o 
 -11  10   1       12.61        2.44      7.09 o 
 -10  10   1        8.60       23.29      9.88 o 
  -9  10   1       69.68       66.34     13.66 o 
  -8  10   1        3.75       12.51      9.02 o 
  -7  10   1       14.53       10.96      7.39 o 
  -6  10   1        0.03       -8.45      8.45 o 
  -5  10   1        0.52       -9.23      9.34 o 
  -4  10   1      338.01      361.13     28.63 o 
  -3  10   1      649.03      703.90     27.89 o 
  -2  10   1      128.68      131.11     12.84 o 
  -1  10   1       10.68        1.70      5.74 o 
   0  10   1       23.62       23.94      6.65 o 
   1  10   1       11.20       -1.74      6.26 o 
   2  10   1       88.08       74.89      9.73 o 
   3  10   1        1.40       -1.84      3.24 o 
   4  10   1      566.65      567.73     16.22 o 
   5  10   1       64.84       60.24      7.23 o 
   6  10   1      174.31      187.44     14.83 o 
   7  10   1       26.37       19.27      6.07 o 
   8  10   1        9.26       11.91      5.67 o 
   9  10   1        2.31       -0.74      5.02 o 
  10  10   1       30.08       23.87      8.06 o 
  11  10   1       17.43       32.95      7.39 o 
 -10  11   1       40.22       28.92     11.09 o 
  -9  11   1      108.17      129.50     19.29 o 
  -8  11   1       78.49       79.89     14.74 o 
  -7  11   1       16.67       19.89     10.14 o 
  -6  11   1        0.13        3.01      6.95 o 
  -5  11   1       90.08      100.04     12.47 o 
  -4  11   1      125.45      119.13     13.13 o 
  -3  11   1      160.30      192.56     16.11 o 
  -2  11   1        2.28        9.44      6.22 o 
  -1  11   1       15.09        7.61     12.87 o 
   0  11   1       45.89       30.43      9.67 o 
   1  11   1        2.30       -3.36      5.87 o 
   2  11   1       73.57       64.42      9.98 o 
   3  11   1      272.83      312.77     19.61 o 
   4  11   1       16.97        9.05      5.50 o 
   5  11   1        0.27        2.27      4.84 o 
   6  11   1        4.87       10.90      6.18 o 
   7  11   1        9.78       15.87      6.79 o 
   8  11   1      149.89      163.28     18.62 o 
   9  11   1      118.26      143.26     14.35 o 
  10  11   1      109.35      146.45     11.98 o 
  -8  12   1        1.90       -7.88      9.67 o 
  -7  12   1        0.48        1.96     10.36 o 
  -6  12   1       43.11       56.97     10.16 o 
  -5  12   1       20.87       23.67      8.46 o 
  -4  12   1        3.93        1.52      6.06 o 
  -3  12   1        6.07       -3.08     11.22 o 
  -2  12   1       49.04       58.73     10.73 o 
  -1  12   1       35.12       25.10      7.98 o 
   0  12   1        1.85       -7.63      7.63 o 
   1  12   1        0.43       -7.02      7.03 o 
   2  12   1        0.32       -2.99      5.85 o 
   3  12   1       33.38       28.49      7.66 o 
   4  12   1        0.29        3.73      5.86 o 
   5  12   1       12.12       13.26      6.42 o 
   6  12   1       19.51       17.47      7.10 o 
   7  12   1       12.86       13.49      6.61 o 
   8  12   1        6.51       10.17      6.66 o 
  -6  13   1        0.40        2.70      5.73 o 
  -5  13   1        7.03       11.14      6.62 o 
  -4  13   1       14.46       28.48      8.26 o 
  -3  13   1       38.20       50.28     10.29 o 
  -2  13   1       53.75       56.10     10.32 o 
  -1  13   1       81.27       89.34     12.71 o 
   0  13   1        7.29       10.85      8.23 o 
   1  13   1       30.02       28.07      8.85 o 
   2  13   1        0.21        2.52     10.12 o 
   3  13   1        5.77        1.41      5.93 o 
   4  13   1       20.28       16.55      6.31 o 
   5  13   1        2.88       13.39      7.00 o 
   6  13   1       14.72       17.34      6.90 o 
  -1  14   1        1.71        7.17      6.29 o 
   0  14   1        6.15        5.82      5.97 o 
   1  14   1        0.48       -1.75      7.78 o 
 -16   0   2       48.97       61.26     13.89 o 
 -15   0   2       20.62       24.97     11.28 o 
 -14   0   2      402.25      461.15     22.25 o 
 -13   0   2      335.10      303.46     24.50 o 
 -12   0   2     1345.61     1310.00     47.32 o 
 -11   0   2      121.98      130.28     24.21 o 
 -10   0   2        1.75        2.37      3.56 o 
  -9   0   2      316.76      281.70     16.90 o 
  -8   0   2        0.14        2.03      2.76 o 
  -7   0   2     8109.68     7740.34    155.37 o 
  -6   0   2    14622.79    14997.14    115.66 o 
  -5   0   2     2210.96     2301.77     42.94 o 
  -4   0   2     2070.92     2109.87     38.03 o 
  -3   0   2      675.16      699.46     20.17 o 
  -2   0   2     4150.65     4132.37     44.30 o 
  -1   0   2     2963.21     2943.62     33.42 o 
   1   0   2     4646.23     4818.54     19.52 o 
   2   0   2      594.40      604.81     17.90 o 
   3   0   2     5986.70     6433.54     63.79 o 
   4   0   2      416.29      420.87      7.36 o 
   5   0   2     1667.53     1615.35     16.34 o 
   6   0   2      503.38      502.27     10.21 o 
   7   0   2     1566.08     1590.17     23.03 o 
   8   0   2     1672.61     1718.66     21.96 o 
   9   0   2       18.00       17.67      3.28 o 
  10   0   2     1256.92     1313.62     24.02 o 
  11   0   2      294.14      291.28     13.71 o 
  12   0   2      522.60      284.09    217.46 o 
  13   0   2      103.76      121.22     17.43 o 
  14   0   2      106.38       86.06     15.29 o 
  15   0   2      160.36      162.15     21.84 o 
  16   0   2        3.35        5.04      7.91 o 
 -16   1   2       23.57       16.95      4.73 o 
 -15   1   2       38.82       23.16      5.26 o 
 -14   1   2       72.92       69.92     10.05 o 
 -13   1   2      121.70      129.86     11.75 o 
 -12   1   2     1040.30     1069.07     30.38 o 
 -11   1   2      977.67     1007.27     17.22 o 
 -10   1   2       21.19       22.47      3.76 o 
  -9   1   2        2.51        3.72      1.95 o 
  -8   1   2      499.36      432.42     16.02 o 
  -7   1   2      511.67      469.54     13.04 o 
  -6   1   2       41.45       41.05      5.08 o 
  -5   1   2       63.91       63.05      5.95 o 
  -4   1   2     2160.13     2100.25     76.44 o 
  -3   1   2     1581.94     1619.28     22.42 o 
  -2   1   2     1342.42     1374.50     18.87 o 
  -1   1   2     3693.42     3737.77     27.80 o 
   0   1   2      407.20      378.70      6.36 o 
   1   1   2      573.20      564.55      9.62 o 
   2   1   2    23971.61    23426.91     54.36 o 
   3   1   2     4416.78     4516.64     27.42 o 
   4   1   2      205.54      203.39      8.87 o 
   5   1   2        3.55        2.15      1.14 o 
   6   1   2      185.26      155.72      4.25 o 
   7   1   2     1161.21     1151.40     15.34 o 
   8   1   2      256.35      280.39      6.41 o 
   9   1   2       93.64      113.06      4.86 o 
  10   1   2      258.59      240.78      7.30 o 
  11   1   2        0.03        0.05      1.97 o 
  12   1   2      108.74      103.17      7.53 o 
  13   1   2       68.59       80.07     10.18 o 
  14   1   2        0.79       -1.07     11.02 o 
  15   1   2        1.90        4.62      6.11 o 
  16   1   2        0.59        1.96      4.91 o 
 -16   2   2       30.74       26.88      5.96 o 
 -15   2   2        4.67       -0.04      4.76 o 
 -14   2   2       35.08       29.04      8.37 o 
 -13   2   2       35.41       35.99      6.02 o 
 -12   2   2      263.25      285.69     10.91 o 
 -11   2   2        0.27        4.86      3.09 o 
 -10   2   2      266.58      241.81      8.71 o 
  -9   2   2      490.83      475.06     14.72 o 
  -8   2   2     1313.12     1300.32     28.28 o 
  -7   2   2       51.42       41.97      6.49 o 
  -6   2   2     1154.77     1297.20     20.61 o 
  -5   2   2      370.56      410.93     13.80 o 
  -4   2   2      269.07      227.89      9.85 o 
  -3   2   2    12413.16    11888.57     53.54 o 
  -2   2   2    10752.72    10837.54     58.82 o 
  -1   2   2      260.12      280.20      6.00 o 
   0   2   2      713.12      690.19      9.86 o 
   1   2   2     3524.72     3487.01     32.20 o 
   2   2   2    51905.66    50210.74    122.11 o 
   3   2   2     3549.07     3424.67     25.74 o 
   4   2   2     1137.65     1099.68     10.17 o 
   5   2   2      988.40     1002.89     14.85 o 
   6   2   2     1323.12     1304.80     10.81 o 
   7   2   2     2908.67     2960.26     21.54 o 
   8   2   2      925.66      943.26     12.01 o 
   9   2   2      100.53       93.63      3.86 o 
  10   2   2      126.15      133.78      5.29 o 
  11   2   2      304.24      323.55      9.77 o 
  12   2   2        4.12        4.85      3.07 o 
  13   2   2       10.42       16.83      4.05 o 
  14   2   2        7.45       15.14     15.03 o 
  15   2   2       48.33       24.09     12.26 o 
  16   2   2       53.00       76.73     15.75 o 
 -16   3   2       21.03       22.02      5.49 o 
 -15   3   2       46.39       50.52      8.29 o 
 -14   3   2        0.25        2.66      4.70 o 
 -13   3   2       19.74       19.82      3.81 o 
 -12   3   2       97.57       89.53      6.96 o 
 -11   3   2      200.45      187.78      8.27 o 
 -10   3   2      118.24      118.38      6.83 o 
  -9   3   2       46.46       37.58      3.95 o 
  -8   3   2     1009.44     1027.51     26.08 o 
  -7   3   2      339.88      326.12     20.07 o 
  -6   3   2      442.32      481.89     27.74 o 
  -5   3   2      341.06      412.20     10.09 o 
  -4   3   2     4717.86     4633.83     35.64 o 
  -3   3   2     3216.69     3084.71     36.72 o 
  -2   3   2     1327.71     1264.20     19.83 o 
  -1   3   2      179.74      174.33      7.47 o 
   0   3   2     1766.23     1740.42     18.82 o 
   1   3   2    14778.11    15239.28     54.50 o 
   2   3   2     2689.65     2632.50     24.56 o 
   3   3   2     8270.61     7933.84     56.87 o 
   4   3   2      171.32      189.28      5.64 o 
   5   3   2      334.71      336.10      6.06 o 
   6   3   2      144.18      147.52      4.31 o 
   7   3   2       46.00       51.18      2.86 o 
   8   3   2       36.73       32.80      2.33 o 
   9   3   2       48.58       55.66      3.59 o 
  10   3   2        0.57        0.02      1.91 o 
  11   3   2        0.86       -1.84      1.92 o 
  12   3   2       43.19       33.91      2.91 o 
  13   3   2        1.19        5.43      2.81 o 
  14   3   2        0.05        1.41     10.56 o 
  15   3   2       31.60       15.91     13.02 o 
 -16   4   2       54.79       62.94      9.31 o 
 -15   4   2       48.51       53.29      8.43 o 
 -14   4   2       72.13       66.48     16.05 o 
 -13   4   2      246.18      244.94     11.57 o 
 -12   4   2       59.07       66.13      6.15 o 
 -11   4   2       34.30       21.62      5.12 o 
 -10   4   2        9.73        8.80      3.56 o 
  -9   4   2      196.17      180.56      7.98 o 
  -8   4   2      447.29      432.66     11.33 o 
  -7   4   2        0.82        2.90      2.91 o 
  -6   4   2     3120.06     3105.10     48.51 o 
  -5   4   2       11.59       23.05      2.91 o 
  -4   4   2        8.75       11.33      2.17 o 
  -3   4   2      482.40      467.76     16.00 o 
  -2   4   2      216.78      206.74      9.52 o 
  -1   4   2      288.46      248.53     13.53 o 
   0   4   2     5650.11     5663.54     42.19 o 
   1   4   2      957.10      928.98     14.90 o 
   2   4   2       24.01       21.84      2.74 o 
   3   4   2       46.92       51.51      3.19 o 
   4   4   2       45.41       51.66      3.20 o 
   5   4   2     2836.42     2685.99     23.86 o 
   6   4   2      482.27      509.34      8.56 o 
   7   4   2       78.06       69.36      3.55 o 
   8   4   2      352.82      350.43      7.78 o 
   9   4   2        6.28        6.97      1.83 o 
  10   4   2       37.48       30.55      2.88 o 
  11   4   2       22.95       19.63      2.26 o 
  12   4   2       69.97       71.42      4.00 o 
  13   4   2        3.37       -1.26      2.11 o 
  14   4   2       13.61       13.28      6.28 o 
  15   4   2        4.88        3.04      5.45 o 
 -15   5   2       17.44        5.54      4.16 o 
 -14   5   2      207.44      215.27     14.44 o 
 -13   5   2       50.33       52.77     10.37 o 
 -12   5   2      192.48      206.06     10.48 o 
 -11   5   2      764.20      822.89     23.93 o 
 -10   5   2      221.97      231.41     10.48 o 
  -9   5   2      514.80      551.71     15.01 o 
  -8   5   2      270.69      269.01      7.80 o 
  -7   5   2      785.27      826.14     13.52 o 
  -6   5   2     2684.23     2652.64     24.33 o 
  -5   5   2      842.45      858.01     19.70 o 
  -4   5   2      279.65      289.19     18.68 o 
  -3   5   2        8.49       -0.24      5.02 o 
  -2   5   2     1501.89     1437.06     40.22 o 
  -1   5   2     1087.06      982.99     37.77 o 
   0   5   2     4400.20     4459.77     59.22 o 
   1   5   2       59.06       34.17      4.73 o 
   2   5   2        2.24        3.68      2.06 o 
   3   5   2      556.54      655.89     11.04 o 
   4   5   2      369.83      393.55     10.26 o 
   5   5   2       97.85      104.50      5.36 o 
   6   5   2      639.09      656.15     13.26 o 
   7   5   2      785.46      802.79     13.09 o 
   8   5   2      191.78      185.44      6.12 o 
   9   5   2      258.45      268.40      7.50 o 
  10   5   2       30.89       27.94      3.10 o 
  11   5   2        0.50        1.94      2.25 o 
  12   5   2      119.61      121.65      6.47 o 
  13   5   2       73.30       70.90     10.00 o 
  14   5   2        3.29        9.84      5.99 o 
  15   5   2        6.27       12.78      5.97 o 
 -15   6   2        1.06        1.86      6.11 o 
 -14   6   2        0.35       -3.95      5.44 o 
 -13   6   2        7.65       19.74      5.33 o 
 -12   6   2        9.58       12.06      6.05 o 
 -11   6   2       16.53       15.25      5.03 o 
 -10   6   2      343.91      337.48     14.28 o 
  -9   6   2       55.00       52.98      4.01 o 
  -8   6   2      737.60      709.68     12.36 o 
  -7   6   2        3.16        2.68      1.39 o 
  -6   6   2        0.31        2.60      3.93 o 
  -5   6   2      229.54      281.51     14.27 o 
  -4   6   2      528.63      521.97     19.71 o 
  -3   6   2      187.07      156.16     15.19 o 
  -2   6   2      382.73      398.18     23.36 o 
  -1   6   2      498.23      443.09     12.23 o 
   0   6   2       27.92       47.36      4.60 o 
   1   6   2      105.85      125.45      6.55 o 
   2   6   2       25.13       17.73      2.62 o 
   3   6   2      236.68      231.45      7.20 o 
   4   6   2     1338.88     1323.08     17.11 o 
   5   6   2       27.09       33.17      3.49 o 
   6   6   2      303.89      321.77      9.96 o 
   7   6   2     1066.97     1081.93     18.62 o 
   8   6   2       67.74       61.01      4.67 o 
   9   6   2        1.11       -2.73      2.73 o 
  10   6   2       78.17       73.57      7.81 o 
  11   6   2        6.92        5.28      4.66 o 
  12   6   2        8.85       10.46      3.40 o 
  13   6   2       13.04       15.01      6.20 o 
  14   6   2       22.94       30.27      7.42 o 
 -14   7   2       45.61       65.39     13.59 o 
 -13   7   2       79.04       85.00     15.68 o 
 -12   7   2       10.38        7.28      8.35 o 
 -11   7   2      256.07      233.77     12.17 o 
 -10   7   2      111.29      103.37      8.73 o 
  -9   7   2       70.88       63.49      6.30 o 
  -8   7   2      119.37      118.99      8.83 o 
  -7   7   2      250.90      260.34     15.76 o 
  -6   7   2      179.72      200.39     25.08 o 
  -5   7   2      328.42      341.12     16.67 o 
  -4   7   2      993.58     1009.40     27.95 o 
  -3   7   2     1953.96     2020.72     38.95 o 
  -2   7   2       33.57       18.79      7.78 o 
  -1   7   2        0.07       -0.22      3.97 o 
   0   7   2       18.38       17.81      3.43 o 
   1   7   2       66.06       55.31      5.02 o 
   2   7   2      602.45      628.91     15.72 o 
   3   7   2      305.53      313.90     10.31 o 
   4   7   2        7.72        9.16      2.38 o 
   5   7   2        4.81        8.51      2.64 o 
   6   7   2       20.99       11.99      4.40 o 
   7   7   2      487.11      494.31     13.29 o 
   8   7   2        8.27        6.40      3.21 o 
   9   7   2      218.84      247.89     11.27 o 
  10   7   2        1.04        1.95      3.77 o 
  11   7   2       29.61       33.56      7.67 o 
  12   7   2        0.57        0.90      5.75 o 
  13   7   2        3.97       -5.45      7.49 o 
 -13   8   2        5.50        6.66      6.79 o 
 -12   8   2       48.16       27.14      9.70 o 
 -11   8   2        0.00        2.65      6.67 o 
 -10   8   2       76.69       58.72     13.31 o 
  -9   8   2       16.10       14.12      4.57 o 
  -8   8   2      224.67      230.13     20.56 o 
  -7   8   2       36.63       19.28      7.92 o 
  -6   8   2        0.09        2.36      6.68 o 
  -5   8   2      259.30      236.25     21.20 o 
  -4   8   2      411.18      406.74     27.67 o 
  -3   8   2       35.60       35.05      9.73 o 
  -2   8   2        7.61       11.37      6.87 o 
  -1   8   2        8.35        9.65      2.41 o 
   0   8   2       11.07        9.76      2.89 o 
   1   8   2        3.04        2.54      2.87 o 
   2   8   2        3.17        2.66      3.60 o 
   3   8   2      206.45      183.30      9.67 o 
   4   8   2     1219.28     1248.94     20.17 o 
   5   8   2      130.84      135.00      7.19 o 
   6   8   2       34.40       24.13      4.15 o 
   7   8   2      157.28      183.27      8.65 o 
   8   8   2      197.33      212.99      9.47 o 
   9   8   2       53.56       53.11      7.12 o 
  10   8   2       66.70       70.52      9.25 o 
  11   8   2       14.06        8.46      7.02 o 
  12   8   2       24.08       20.92      9.13 o 
  13   8   2       12.99       31.58     11.79 o 
 -12   9   2        0.24        1.50      7.21 o 
 -11   9   2        0.62       11.48      8.31 o 
 -10   9   2       28.33       25.81     10.60 o 
  -9   9   2        4.62        0.20      7.28 o 
  -8   9   2       94.94      101.06     11.68 o 
  -7   9   2        7.03       -2.63      7.44 o 
  -6   9   2       38.44       35.85      9.81 o 
  -5   9   2       37.87       31.30     10.33 o 
  -4   9   2       49.51       39.57     10.49 o 
  -3   9   2       29.24       16.67      9.42 o 
  -2   9   2      166.85      158.11     18.81 o 
  -1   9   2        0.36        1.88      2.50 o 
   0   9   2      639.08      635.54     15.70 o 
   1   9   2      649.83      639.99     16.93 o 
   2   9   2      106.58      104.12      8.12 o 
   3   9   2      414.18      433.84     15.38 o 
   4   9   2       25.42       35.02      4.71 o 
   5   9   2        9.34       16.43      3.61 o 
   6   9   2      122.39      106.96      6.82 o 
   7   9   2        6.13       11.18      3.19 o 
   8   9   2        2.29       -1.30      3.78 o 
   9   9   2        0.30       -4.03      4.03 o 
  10   9   2       54.67       41.04      6.30 o 
  11   9   2        0.25        9.30      5.24 o 
  12   9   2       78.71       82.49     12.33 o 
 -11  10   2        6.69       -0.65      7.58 o 
 -10  10   2        3.80        7.19      8.18 o 
  -9  10   2       18.60       34.08     11.95 o 
  -8  10   2       28.62       26.31     10.67 o 
  -7  10   2        3.29       -0.66      6.50 o 
  -6  10   2        3.35        4.62      6.54 o 
  -5  10   2       62.58       52.50     12.18 o 
  -4  10   2       13.60        3.91      7.62 o 
  -3  10   2      531.64      620.09     37.79 o 
  -2  10   2        3.46       11.98      9.42 o 
  -1  10   2      152.62      148.07      9.62 o 
   0  10   2      274.59      277.46     11.07 o 
   1  10   2       14.19       15.71      3.94 o 
   2  10   2        6.45        9.28      4.49 o 
   3  10   2      102.64      110.16      8.51 o 
   4  10   2        0.01       -0.94      2.64 o 
   5  10   2       18.42        9.06      2.95 o 
   6  10   2       70.87       73.57      7.65 o 
   7  10   2       65.05       63.61      7.38 o 
   8  10   2       20.76       20.05      5.58 o 
   9  10   2       92.06      106.46      9.59 o 
  10  10   2        0.57        4.99      5.24 o 
  11  10   2        0.39       10.95      5.89 o 
 -10  11   2       45.75       41.41     12.37 o 
  -9  11   2      258.31      250.66     26.50 o 
  -8  11   2       17.76       22.48     10.41 o 
  -7  11   2       12.64        0.50      8.25 o 
  -6  11   2        0.01        0.52      7.98 o 
  -5  11   2        0.27       -0.73      8.45 o 
  -4  11   2       34.15       20.31     10.23 o 
  -3  11   2       14.94       31.17      8.74 o 
  -2  11   2        3.95       13.27      7.75 o 
  -1  11   2       28.93       29.53      4.24 o 
   0  11   2       17.93       23.40      3.85 o 
   1  11   2        3.76        2.98      3.04 o 
   2  11   2        0.38        2.14      3.79 o 
   3  11   2       15.92       10.76      4.11 o 
   4  11   2       65.77       70.44      7.49 o 
   5  11   2       42.91       61.81      7.29 o 
   6  11   2       12.16        5.18      3.77 o 
   7  11   2       13.90       13.47      4.72 o 
   8  11   2       55.79       47.55      6.81 o 
   9  11   2       29.07       22.87      5.43 o 
  -8  12   2        4.89       -7.03      8.47 o 
  -7  12   2       65.72       80.76     15.85 o 
  -6  12   2       48.93       54.88     14.03 o 
  -5  12   2      120.70      114.13     20.65 o 
  -4  12   2      236.63      287.33     20.52 o 
  -3  12   2       25.72       30.96      9.13 o 
  -2  12   2      124.43      119.45     13.98 o 
  -1  12   2        4.00        4.32      8.53 o 
   0  12   2        1.34       -6.56      6.56 o 
   1  12   2        8.06        2.73      2.90 o 
   2  12   2        3.76        2.58      3.21 o 
   3  12   2       23.14       14.76      5.80 o 
   4  12   2       11.16       15.00      8.34 o 
   5  12   2        3.67        4.22      3.91 o 
   6  12   2        7.22        6.32      4.76 o 
   7  12   2        2.83        2.73      4.23 o 
   8  12   2        0.13       -3.81      4.82 o 
  -6  13   2       30.35       27.32      8.99 o 
  -5  13   2       14.30        6.93      5.95 o 
  -4  13   2       15.96       13.39      7.36 o 
  -3  13   2       91.69       83.39     12.25 o 
  -2  13   2        1.33        7.07      7.14 o 
  -1  13   2       50.81       52.81      9.95 o 
   0  13   2        2.50       -0.05      7.00 o 
   1  13   2       27.66       14.00     11.65 o 
   2  13   2        3.65        9.95      6.58 o 
   3  13   2        2.55        8.63     10.77 o 
   4  13   2       32.59       15.67      5.31 o 
   5  13   2        3.90        3.23      3.99 o 
 -16   1   3        0.56        4.30     11.83 o 
 -15   1   3        0.23       -4.53      7.76 o 
 -14   1   3       63.35       61.64     13.47 o 
 -13   1   3      320.39      285.32     17.47 o 
 -12   1   3      821.22      798.98     30.55 o 
 -11   1   3        9.04        7.72      2.90 o 
 -10   1   3      259.61      255.08     10.40 o 
  -9   1   3       24.45       24.87      3.84 o 
  -8   1   3      276.13      274.10      9.68 o 
  -7   1   3       84.89       88.01      4.00 o 
  -6   1   3      112.23      197.16     10.67 o 
  -5   1   3     1290.24     1257.27     46.45 o 
  -4   1   3     1200.02     1138.66     22.21 o 
  -3   1   3     6010.38     6146.92    185.23 o 
  -2   1   3       99.11       99.14      6.05 o 
  -1   1   3        0.25        3.28      2.66 o 
   0   1   3      211.50      207.49      5.03 o 
   1   1   3     4428.59     4464.48     22.08 o 
   2   1   3        2.10        2.11      0.83 o 
   3   1   3      242.80      275.94      8.67 o 
   4   1   3      595.04      605.66     10.25 o 
   5   1   3      371.47      374.17      8.48 o 
   6   1   3       63.85       59.36      4.54 o 
   7   1   3      428.26      421.80     10.01 o 
   8   1   3      825.38      814.76     14.83 o 
   9   1   3      522.66      538.69      8.91 o 
  10   1   3      139.44      141.19      4.98 o 
  11   1   3       40.35       39.58      3.23 o 
  12   1   3       72.25       65.88      4.26 o 
  13   1   3        3.14       -7.03     12.94 o 
  14   1   3        0.01       -7.46      7.46 o 
  15   1   3        3.09       -7.76      7.76 o 
 -16   2   3        0.77       -1.87      5.20 o 
 -15   2   3       24.63       22.96      6.72 o 
 -14   2   3        0.86       -1.12      5.57 o 
 -13   2   3       35.22       34.09      4.35 o 
 -12   2   3      742.21      756.61     20.39 o 
 -11   2   3      211.28      221.28     20.49 o 
 -10   2   3        2.07       -1.25      3.47 o 
  -9   2   3      629.85      644.14     15.61 o 
  -8   2   3      567.04      603.09     14.58 o 
  -7   2   3      831.22      829.50     23.10 o 
  -6   2   3     2251.24     2378.38     27.11 o 
  -5   2   3     2002.68     2201.57     24.97 o 
  -4   2   3       69.47       48.62      4.51 o 
  -3   2   3     3037.79     3172.43     37.52 o 
  -2   2   3     1542.53     1561.66     18.97 o 
  -1   2   3      362.65      323.13      6.80 o 
   0   2   3     1233.33     1191.21     12.81 o 
   1   2   3      963.16      923.88     10.96 o 
   2   2   3     6197.70     6215.48     38.33 o 
   3   2   3     1464.81     1323.54     29.61 o 
   4   2   3      115.17      120.69      4.76 o 
   5   2   3      249.26      265.94      7.21 o 
   6   2   3      187.33      208.13      6.68 o 
   7   2   3      307.59      344.11     10.69 o 
   8   2   3        4.83        3.07      1.52 o 
   9   2   3       20.15       20.43      2.29 o 
  10   2   3       26.75       28.14      2.70 o 
  11   2   3        0.19       -1.80      1.80 o 
  12   2   3        2.28       -1.53      2.48 o 
  13   2   3        1.44        6.65      3.81 o 
  14   2   3        2.41       -6.58      6.58 o 
  15   2   3       22.96       15.51      9.00 o 
 -16   3   3        0.08        0.23      4.68 o 
 -15   3   3       48.47       26.13      7.06 o 
 -14   3   3        4.48        1.49      4.46 o 
 -13   3   3        1.82        9.08      3.35 o 
 -12   3   3       30.09       35.58      6.65 o 
 -11   3   3       38.33       41.43     10.79 o 
 -10   3   3      138.17      117.78     10.64 o 
  -9   3   3       97.39       78.86      6.71 o 
  -8   3   3      703.48      732.37     18.82 o 
  -7   3   3      284.35      309.71     15.71 o 
  -6   3   3      101.10      119.68     12.86 o 
  -5   3   3      800.20      846.81     31.00 o 
  -4   3   3      321.63      306.86     18.66 o 
  -3   3   3      140.63      148.29      6.08 o 
  -2   3   3      382.77      366.48      6.69 o 
  -1   3   3      270.35      257.66      6.25 o 
   0   3   3     1401.50     1288.37     13.40 o 
   1   3   3     4560.11     4691.98     25.44 o 
   2   3   3      627.81      653.01     10.12 o 
   3   3   3      516.02      528.11      7.90 o 
   4   3   3      887.42      923.66     10.90 o 
   5   3   3      256.95      268.55      7.18 o 
   6   3   3       49.58       56.21      2.66 o 
   7   3   3      182.63      145.87      4.82 o 
   8   3   3      135.42      131.34      4.61 o 
   9   3   3       10.04        7.07      1.67 o 
  10   3   3      310.24      295.06      9.31 o 
  11   3   3        6.57        3.53      2.13 o 
  12   3   3        4.05       -1.17      2.48 o 
  13   3   3        1.90        2.46      3.38 o 
  14   3   3        0.09       -4.85      8.46 o 
  15   3   3        3.05       -6.53      6.53 o 
 -15   4   3       38.06       48.21     11.65 o 
 -14   4   3      130.41      148.12     16.80 o 
 -13   4   3      192.49      195.35     10.39 o 
 -12   4   3      148.33      152.36     11.61 o 
 -11   4   3        1.60        3.37      3.96 o 
 -10   4   3      241.05      224.87     12.64 o 
  -9   4   3      132.38      129.51      7.66 o 
  -8   4   3       12.00       12.40      4.84 o 
  -7   4   3       67.94       47.27      7.53 o 
  -6   4   3      100.32      105.21     12.48 o 
  -5   4   3     1099.33     1096.57     24.81 o 
  -4   4   3        3.12       -1.87      3.03 o 
  -3   4   3     2161.96     2180.23     30.87 o 
  -2   4   3       22.75       21.09      2.00 o 
  -1   4   3      150.44      158.98      8.89 o 
   0   4   3       28.81       27.12      2.41 o 
   1   4   3      706.58      742.31     12.53 o 
   2   4   3        5.77        1.82      1.87 o 
   3   4   3       34.68       41.20      3.02 o 
   4   4   3    11180.81    11085.76     47.27 o 
   5   4   3     2525.10     2518.26     20.95 o 
   6   4   3     1813.84     1825.48     18.03 o 
   7   4   3       44.71       48.86      3.20 o 
   8   4   3       45.61       44.03      3.42 o 
   9   4   3        5.70        5.60      2.22 o 
  10   4   3        3.07        6.56      1.98 o 
  11   4   3       53.50       53.85      3.83 o 
  12   4   3       28.15       43.14      7.58 o 
  13   4   3       11.21       16.49      4.31 o 
  14   4   3        3.56        6.34      5.78 o 
  15   4   3        1.10       -4.22      5.13 o 
 -15   5   3        0.33        0.48      4.49 o 
 -14   5   3        3.31        3.86      8.47 o 
 -13   5   3       26.23       36.43      6.98 o 
 -12   5   3        0.24       -0.86      4.31 o 
 -11   5   3      140.64      145.23     10.56 o 
 -10   5   3       28.61       19.78     12.29 o 
  -9   5   3      362.15      339.91     13.70 o 
  -8   5   3      319.22      327.87     10.93 o 
  -7   5   3      268.80      273.35      6.92 o 
  -6   5   3      705.93      696.34     12.22 o 
  -5   5   3      331.55      313.21     12.71 o 
  -4   5   3     3345.42     3371.92     60.69 o 
  -3   5   3       67.12       96.26      7.59 o 
  -2   5   3        9.78        9.37      3.53 o 
  -1   5   3       33.08       13.13      3.84 o 
   0   5   3      273.27      267.82      8.56 o 
   1   5   3      555.06      599.38     12.10 o 
   2   5   3       30.17       34.19      3.86 o 
   3   5   3     3829.99     3963.37     41.29 o 
   4   5   3        4.18       10.92      3.26 o 
   5   5   3     1084.24     1072.01     15.16 o 
   6   5   3       51.64       46.63      3.70 o 
   7   5   3        2.96       -0.22      2.30 o 
   8   5   3       17.31       25.73      2.94 o 
   9   5   3       42.92       46.08      5.39 o 
  10   5   3       78.37       63.08      4.99 o 
  11   5   3       33.67       18.59      5.35 o 
  12   5   3        8.18        2.06      4.50 o 
  13   5   3       23.61       21.94      6.92 o 
  14   5   3        2.05       -7.30      7.30 o 
 -14   6   3        1.61        0.39      6.81 o 
 -13   6   3       99.27      109.06     13.48 o 
 -12   6   3        6.25        6.81      6.91 o 
 -11   6   3       31.16       22.84      5.08 o 
 -10   6   3        6.98       -0.14      2.84 o 
  -9   6   3      707.39      723.87     18.34 o 
  -8   6   3      914.24      882.50     15.09 o 
  -7   6   3     1469.00     1389.88     23.67 o 
  -6   6   3     1372.52     1295.68     23.19 o 
  -5   6   3      438.92      437.00     12.16 o 
  -4   6   3      728.14      824.81     26.30 o 
  -3   6   3     2671.05     2671.96     40.43 o 
  -2   6   3     1666.12     1657.46     32.39 o 
  -1   6   3      853.25      765.73     32.14 o 
   0   6   3     1163.87     1164.01     20.66 o 
   1   6   3     1457.75     1461.43     25.91 o 
   2   6   3        0.79        8.12      2.65 o 
   3   6   3       31.25       16.35      2.41 o 
   4   6   3      763.46      773.60     13.61 o 
   5   6   3       48.70       47.91      3.89 o 
   6   6   3       54.51       47.92      5.21 o 
   7   6   3      637.20      637.12     14.29 o 
   8   6   3        0.76        3.66      3.75 o 
   9   6   3      405.03      369.14     11.33 o 
  10   6   3       53.97       48.21      5.22 o 
  11   6   3        4.49        1.95      2.99 o 
  12   6   3        7.59        2.04      7.95 o 
  13   6   3        2.98      -10.22     10.22 o 
  14   6   3        2.72       15.90      8.88 o 
 -14   7   3        0.21       -8.00      9.18 o 
 -13   7   3        0.36       -1.32      7.55 o 
 -12   7   3        0.01       -0.32      8.21 o 
 -11   7   3      221.94      225.25     11.18 o 
 -10   7   3       15.21       26.06      3.78 o 
  -9   7   3        4.55        4.23      2.77 o 
  -8   7   3     1527.94     1528.39     30.26 o 
  -7   7   3      700.68      715.40     23.19 o 
  -6   7   3       33.77       39.94      6.40 o 
  -5   7   3       78.41       70.73      7.88 o 
  -4   7   3       37.12       34.29      5.25 o 
  -3   7   3      375.40      381.01     14.28 o 
  -2   7   3      121.80      145.62     11.00 o 
  -1   7   3      811.12      782.34     30.75 o 
   0   7   3      102.34       98.94      5.87 o 
   1   7   3       31.08       31.52      4.06 o 
   2   7   3        2.42        3.48      2.53 o 
   3   7   3       41.24       38.56      4.33 o 
   4   7   3       11.79        8.55      2.50 o 
   5   7   3      322.34      324.05     10.51 o 
   6   7   3      775.43      729.77     15.90 o 
   7   7   3      483.50      469.86     13.09 o 
   8   7   3       79.66       75.60      5.88 o 
   9   7   3      157.12      144.17      7.69 o 
  10   7   3        1.77        2.69      3.28 o 
  11   7   3        7.85       10.10      5.21 o 
  12   7   3       72.38       82.42     10.95 o 
  13   7   3        0.69        5.90      6.24 o 
 -13   8   3      283.90      351.78     30.75 o 
 -12   8   3      153.92      183.74     21.86 o 
 -11   8   3        0.61        9.91      9.22 o 
 -10   8   3       33.07       30.64      9.62 o 
  -9   8   3        0.46        4.73      5.02 o 
  -8   8   3      348.82      358.45     16.19 o 
  -7   8   3        3.59        7.94      5.20 o 
  -6   8   3       21.85       26.69      6.05 o 
  -5   8   3      442.95      460.51     19.43 o 
  -4   8   3       34.27       35.42     14.45 o 
  -3   8   3       24.62       27.17      6.51 o 
  -2   8   3       10.54       14.70      5.09 o 
  -1   8   3       76.37       77.04      4.51 o 
   0   8   3        4.51       -0.75      3.83 o 
   1   8   3      218.42      209.73      9.48 o 
   2   8   3      315.90      307.33     11.79 o 
   3   8   3      293.82      298.49     12.11 o 
   4   8   3      330.01      342.13     11.18 o 
   5   8   3      393.82      409.93     12.39 o 
   6   8   3      118.94      121.36      7.28 o 
   7   8   3        0.72        2.94      2.63 o 
   8   8   3       48.65       50.92      5.08 o 
   9   8   3      164.20      160.15     10.03 o 
  10   8   3       41.79       34.51      7.20 o 
  11   8   3      170.51      191.23     16.30 o 
  12   8   3       16.92       26.26      7.78 o 
 -12   9   3        4.20      -10.12     10.86 o 
 -11   9   3        0.06       -7.98      7.98 o 
 -10   9   3       10.54       16.12      8.78 o 
  -9   9   3       37.64       37.30     11.80 o 
  -8   9   3       79.58       77.72      8.57 o 
  -7   9   3      565.38      591.49     22.88 o 
  -6   9   3       31.09       36.21      9.28 o 
  -5   9   3       99.26       92.01      9.96 o 
  -4   9   3      157.89      172.67     13.08 o 
  -3   9   3        3.69        8.24      5.55 o 
  -2   9   3       10.72       10.78      9.38 o 
  -1   9   3      125.66      104.41      9.55 o 
   0   9   3      660.50      646.55     15.51 o 
   1   9   3      388.46      394.83     17.01 o 
   2   9   3       78.53       79.00      6.80 o 
   3   9   3        0.01        0.62      3.58 o 
   4   9   3       15.28       18.14      4.40 o 
   5   9   3       90.37       77.79      5.95 o 
   6   9   3      148.79      152.83      9.58 o 
   7   9   3       90.59      115.97      8.38 o 
   8   9   3        6.05        4.84      3.91 o 
   9   9   3       20.93       32.85      5.70 o 
  10   9   3       75.50       73.31      8.15 o 
  11   9   3       48.84       49.68     24.30 o 
 -11  10   3       31.07       22.85      9.90 o 
 -10  10   3       96.03       91.06     17.13 o 
  -9  10   3      109.96       90.63     16.62 o 
  -8  10   3       78.26       78.53     15.82 o 
  -7  10   3       83.38      102.06     17.68 o 
  -6  10   3       96.72       95.12     15.52 o 
  -5  10   3        2.13       -5.64      7.88 o 
  -4  10   3        4.71       -5.34      8.79 o 
  -3  10   3      161.23      148.72     19.69 o 
  -2  10   3      604.86      642.80     39.18 o 
  -1  10   3      312.15      274.83     32.92 o 
   0  10   3       47.44       43.80      4.68 o 
   1  10   3       83.58       98.26      9.95 o 
   2  10   3        1.21       -2.04      3.80 o 
   3  10   3       30.10       32.26      5.71 o 
   4  10   3        3.92        0.01      3.49 o 
   5  10   3       27.96       27.54      4.18 o 
   6  10   3       34.00       29.19      5.42 o 
   7  10   3       18.21       23.80      5.17 o 
   8  10   3        0.32       -1.45      5.02 o 
   9  10   3        7.63        8.93      5.57 o 
  10  10   3        0.00       -7.62      7.62 o 
 -10  11   3       30.61       31.68     11.65 o 
  -9  11   3       74.11       89.75     17.48 o 
  -8  11   3        1.81        3.19      7.86 o 
  -7  11   3        0.15       -5.68      8.59 o 
  -6  11   3        8.52       15.91      8.85 o 
  -5  11   3       10.93       -3.87      9.61 o 
  -4  11   3      109.05      125.50     19.32 o 
  -3  11   3      111.83      126.58     20.28 o 
  -2  11   3        6.86       20.25      7.80 o 
  -1  11   3      354.35      396.61     22.57 o 
   0  11   3       28.68       18.15      3.37 o 
   1  11   3       44.55       50.05      5.53 o 
   2  11   3       32.33       27.56      4.97 o 
   3  11   3       47.70       51.45      6.23 o 
   4  11   3        0.01       -4.98      5.90 o 
   5  11   3       11.69        1.07      3.93 o 
   6  11   3       40.42       38.82      6.24 o 
   7  11   3        2.21       -2.46      4.14 o 
   8  11   3        1.84       -0.02      4.57 o 
   9  11   3        0.86        3.33      4.22 o 
  -8  12   3        3.76       19.92     11.27 o 
  -7  12   3       14.21       -9.36      9.36 o 
  -6  12   3       12.28       21.42     11.64 o 
  -5  12   3        0.01       -6.06     10.08 o 
  -4  12   3       15.28        7.97      7.86 o 
  -3  12   3        5.30        4.09      6.30 o 
  -2  12   3       66.80       83.07     11.84 o 
  -1  12   3      205.27      235.31     27.78 o 
   0  12   3       14.04        9.36      9.71 o 
   1  12   3       24.32       23.60      6.77 o 
   2  12   3       56.94       50.57      6.36 o 
   3  12   3       10.86       10.75      3.93 o 
   4  12   3       27.73       10.90      5.14 o 
   5  12   3       20.39       16.10      7.56 o 
   6  12   3        1.65       -4.27      4.27 o 
   7  12   3       21.73       24.13      7.48 o 
  -5  13   3        9.50       12.41      7.55 o 
  -4  13   3       15.47       11.57      6.80 o 
  -3  13   3        0.03       -3.85      6.32 o 
  -2  13   3       58.92       44.95      9.78 o 
  -1  13   3       88.93      101.17     20.72 o 
   0  13   3       28.24       25.10      7.56 o 
   1  13   3        3.71       -5.52      6.20 o 
   2  13   3        1.85       -5.37      8.48 o 
   3  13   3        0.48        8.22      5.42 o 
   4  13   3        0.92       19.71      9.66 o 
 -16   0   4        3.00        6.40      7.07 o 
 -15   0   4        9.86        7.66      7.43 o 
 -14   0   4       77.28       70.19     13.95 o 
 -13   0   4        7.64       24.13     10.29 o 
 -12   0   4        0.25       -7.41      7.41 o 
 -11   0   4      858.65      683.18     80.30 o 
 -10   0   4      571.72      514.92     29.97 o 
  -9   0   4      180.21      175.74     12.36 o 
  -8   0   4       39.24       26.88      8.83 o 
  -7   0   4      668.70      659.80     29.67 o 
  -6   0   4        4.21       -0.15      4.98 o 
  -5   0   4     7106.89     7095.65     87.95 o 
  -4   0   4     8244.09     8658.99     91.25 o 
  -3   0   4      194.52      163.24     12.57 o 
  -2   0   4     2272.26     2287.34     29.50 o 
  -1   0   4     6436.89     6328.58     45.86 o 
   0   0   4     1322.83     1313.96     19.49 o 
   1   0   4     2020.36     2001.20     21.86 o 
   2   0   4      460.45      512.10     10.09 o 
   3   0   4      285.66      278.08      6.08 o 
   4   0   4     3010.64     2813.25    112.93 o 
   5   0   4     1208.49      903.52     80.67 o 
   6   0   4      743.87      725.62     24.66 o 
   7   0   4      117.99      101.27     11.43 o 
   8   0   4      259.86      224.51     15.83 o 
   9   0   4     1015.78     1027.03     34.76 o 
  10   0   4      113.50      100.05      4.24 o 
  11   0   4      268.65      289.80     11.84 o 
  12   0   4        0.06       -1.69      1.80 o 
  13   0   4       48.97       44.35      7.71 o 
  14   0   4        1.68      -11.17     11.17 o 
  15   0   4        0.07       -2.31      8.15 o 
 -16   1   4       13.77       30.19      7.75 o 
 -15   1   4       49.31       42.63     12.04 o 
 -14   1   4      333.52      353.88     34.41 o 
 -13   1   4      187.91      192.58     15.08 o 
 -12   1   4        0.16       -0.27      2.07 o 
 -11   1   4      601.33      599.01     24.08 o 
 -10   1   4     2811.47     2774.56     75.60 o 
  -9   1   4      302.62      275.97      7.71 o 
  -8   1   4      192.09      197.06     10.19 o 
  -7   1   4      372.70      340.72     15.39 o 
  -6   1   4      901.36      813.46     22.46 o 
  -5   1   4      706.01      852.12     21.81 o 
  -4   1   4      274.70      226.72     12.74 o 
  -3   1   4       38.57       33.78      5.72 o 
  -2   1   4       94.52       97.27      5.32 o 
  -1   1   4     1882.27     1874.80     18.01 o 
   0   1   4     7997.18     7894.58     42.36 o 
   1   1   4     1010.79      992.60     11.20 o 
   2   1   4       18.32       15.04      1.63 o 
   3   1   4     1737.90     1637.94     33.74 o 
   4   1   4     3302.60     3208.83     26.63 o 
   5   1   4       10.42        8.25      2.00 o 
   6   1   4      306.87      329.43      8.62 o 
   7   1   4       24.90       24.61      2.35 o 
   8   1   4       14.12       16.01      3.11 o 
   9   1   4       42.04       36.90      3.18 o 
  10   1   4        3.68        6.03      1.91 o 
  11   1   4       22.91       11.83      2.23 o 
  12   1   4       13.86        3.51      2.74 o 
  13   1   4        5.54        4.00      4.25 o 
  14   1   4        5.40        3.36      4.36 o 
  15   1   4        0.10        0.26      5.06 o 
 -16   2   4       24.35       34.00      8.48 o 
 -15   2   4      314.47      366.19     21.28 o 
 -14   2   4      162.26      175.16     21.53 o 
 -13   2   4        1.28        2.55      7.10 o 
 -12   2   4       37.89       21.08      6.39 o 
 -11   2   4       68.60       66.10      9.27 o 
 -10   2   4        4.76       14.80     14.20 o 
  -9   2   4     1640.91     1631.47     29.82 o 
  -8   2   4      662.02      643.82     10.47 o 
  -7   2   4      130.44      124.86      6.05 o 
  -6   2   4      514.78      500.93     16.13 o 
  -5   2   4      575.84      471.00     17.59 o 
  -4   2   4     2629.93     2925.96     43.64 o 
  -3   2   4      777.75      784.74     13.18 o 
  -2   2   4      331.00      339.40      8.56 o 
  -1   2   4     1061.74     1120.23     12.93 o 
   0   2   4       39.95       53.69      2.90 o 
   1   2   4      120.17      131.98      4.73 o 
   2   2   4     1038.15     1005.72     15.00 o 
   3   2   4      840.94      806.98      9.71 o 
   4   2   4       29.26       28.87      3.61 o 
   5   2   4      109.60      120.29      5.27 o 
   6   2   4      413.94      459.22     10.25 o 
   7   2   4       54.67       52.42      5.32 o 
   8   2   4      236.38      218.17      6.61 o 
   9   2   4      469.67      482.84      9.86 o 
  10   2   4      378.51      404.98      9.45 o 
  11   2   4        1.09        1.89      2.20 o 
  12   2   4      186.87      191.48      8.95 o 
  13   2   4        0.22       -1.82      3.10 o 
  14   2   4        0.91        6.86      6.33 o 
  15   2   4        6.19        9.61      5.56 o 
 -15   3   4       22.46       27.93      7.14 o 
 -14   3   4      156.53      186.22     14.42 o 
 -13   3   4       86.48       89.70     16.46 o 
 -12   3   4      287.42      250.76     23.88 o 
 -11   3   4      692.49      674.45     36.17 o 
 -10   3   4     1120.01     1115.47     46.04 o 
  -9   3   4      324.75      367.58     25.61 o 
  -8   3   4      471.93      451.42     15.67 o 
  -7   3   4       94.01       80.44      8.63 o 
  -6   3   4      203.55      185.95      8.93 o 
  -5   3   4      447.18      428.96     12.00 o 
  -4   3   4    11692.87    12365.88    109.71 o 
  -3   3   4     1508.75     1665.40     23.02 o 
  -2   3   4        6.71       16.39      2.45 o 
  -1   3   4        0.09        2.42      1.56 o 
   0   3   4        1.76        3.65      1.65 o 
   1   3   4        8.90       11.07      1.54 o 
   2   3   4     1838.02     1825.25     15.28 o 
   3   3   4     1248.03     1321.24     12.12 o 
   4   3   4     3773.10     3460.58    116.61 o 
   5   3   4     1352.72     1358.02     17.83 o 
   6   3   4       86.81       90.73      5.76 o 
   7   3   4      161.64      173.38      7.11 o 
   8   3   4       30.90       37.85      4.06 o 
   9   3   4       25.75       31.28      3.92 o 
  10   3   4      344.69      375.79     14.32 o 
  11   3   4       53.82       64.31      5.61 o 
  12   3   4       13.41       14.77      3.36 o 
  13   3   4       52.87       60.86      5.81 o 
  14   3   4       19.41       21.47      7.05 o 
 -15   4   4      181.61      211.80     15.66 o 
 -14   4   4        0.15        3.95      5.63 o 
 -13   4   4        6.45        0.18      6.91 o 
 -12   4   4        0.09       -3.95      4.08 o 
 -11   4   4      156.51      186.05     20.27 o 
 -10   4   4       56.29       55.47     11.50 o 
  -9   4   4       82.37       83.73     13.31 o 
  -8   4   4      100.34      113.04     14.87 o 
  -7   4   4      244.21      211.72     10.75 o 
  -6   4   4       95.32       94.53     12.47 o 
  -5   4   4     1372.53     1332.54     42.83 o 
  -4   4   4      215.72      197.71     12.42 o 
  -3   4   4      844.70      843.75     11.50 o 
  -2   4   4     3747.60     4003.07     28.24 o 
  -1   4   4     3412.74     3296.19     23.59 o 
   0   4   4       51.90       42.93      3.08 o 
   1   4   4     1174.95     1159.03     13.08 o 
   2   4   4       88.53       70.50      3.50 o 
   3   4   4     1136.60     1220.65     13.62 o 
   4   4   4     1506.22     1554.31     16.65 o 
   5   4   4     1633.34     1555.01     24.37 o 
   6   4   4        1.65        1.20      1.59 o 
   7   4   4       18.43       14.06      3.15 o 
   8   4   4       25.75       21.52      5.01 o 
   9   4   4      405.35      462.43     15.93 o 
  10   4   4      188.37      188.98     11.14 o 
  11   4   4       55.79       48.61      6.25 o 
  12   4   4       21.62       28.72      5.14 o 
  13   4   4       39.55       38.09      4.90 o 
  14   4   4        5.14       10.70      6.26 o 
 -15   5   4        3.31       -0.44      7.99 o 
 -14   5   4       35.72       31.25      6.83 o 
 -13   5   4       40.46       41.65      6.95 o 
 -12   5   4      506.70      564.04     21.69 o 
 -11   5   4       41.83       48.75      6.73 o 
 -10   5   4       16.72       12.97      7.94 o 
  -9   5   4       27.22       28.50      4.93 o 
  -8   5   4        3.16      -10.57     10.57 o 
  -7   5   4      182.75      154.41     16.99 o 
  -6   5   4     1154.76     1178.92     24.87 o 
  -5   5   4      360.28      357.06     12.01 o 
  -4   5   4        0.26       -0.13      1.39 o 
  -3   5   4       21.06       14.62      2.28 o 
  -2   5   4      598.01      634.69     11.15 o 
  -1   5   4      132.49      109.94      5.08 o 
   0   5   4     3399.35     3497.47     40.57 o 
   1   5   4     1053.51     1018.00     16.72 o 
   2   5   4      341.63      348.34     10.19 o 
   3   5   4     1066.62     1040.65     15.01 o 
   4   5   4       50.27       64.05      4.18 o 
   5   5   4      117.95      108.37      5.11 o 
   6   5   4      550.24      550.77     11.56 o 
   7   5   4       71.01       75.45      4.50 o 
   8   5   4      356.85      318.15     23.73 o 
   9   5   4      752.88      789.54     26.13 o 
  10   5   4       37.31       18.71      5.81 o 
  11   5   4       23.33       17.44      5.55 o 
  12   5   4       39.69       45.50      7.32 o 
  13   5   4        4.40        6.14      6.15 o 
  14   5   4        8.78       10.25      6.34 o 
 -14   6   4       63.11       47.25     12.83 o 
 -13   6   4       34.49       15.95      9.59 o 
 -12   6   4       33.06       33.96     11.50 o 
 -11   6   4       17.53        9.25      4.23 o 
 -10   6   4       48.64       39.24      5.26 o 
  -9   6   4       42.99       40.22      6.05 o 
  -8   6   4        8.46        6.40      3.29 o 
  -7   6   4       55.33       37.88      2.61 o 
  -6   6   4      359.21      333.25     14.54 o 
  -5   6   4      557.15      555.50     14.22 o 
  -4   6   4       20.22       15.92      3.73 o 
  -3   6   4      137.72      128.85      8.10 o 
  -2   6   4       46.29       48.42      5.06 o 
  -1   6   4        0.10        5.00      3.12 o 
   0   6   4      167.31      196.65      7.48 o 
   1   6   4        2.75        1.61      2.04 o 
   2   6   4        4.11        1.19      2.96 o 
   3   6   4        0.03       -0.80      2.20 o 
   4   6   4       96.00       99.75      5.31 o 
   5   6   4      399.08      408.84     11.19 o 
   6   6   4       50.52       45.77      4.20 o 
   7   6   4      361.83      347.22     10.39 o 
   8   6   4        1.10        2.62      3.75 o 
   9   6   4       12.16       12.03      2.68 o 
  10   6   4       80.66       64.09      4.65 o 
  11   6   4       35.95       61.28      9.35 o 
  12   6   4       26.36       32.04      7.15 o 
  13   6   4       36.54       48.97     15.06 o 
 -13   7   4        2.72        0.40      6.81 o 
 -12   7   4        0.03        2.22      8.81 o 
 -11   7   4       60.27       58.53     14.25 o 
 -10   7   4      504.51      436.11     56.51 o 
  -9   7   4      278.56      281.40     25.21 o 
  -8   7   4       97.65       92.20      9.98 o 
  -7   7   4      124.95      115.41     12.65 o 
  -6   7   4      456.16      446.29     18.16 o 
  -5   7   4      236.83      237.49     13.68 o 
  -4   7   4      438.95      435.03     18.44 o 
  -3   7   4      121.07      128.29      8.49 o 
  -2   7   4      863.59      935.24     27.06 o 
  -1   7   4       35.70       28.71      4.69 o 
   0   7   4       41.07       37.52      3.78 o 
   1   7   4      508.03      525.68     13.28 o 
   2   7   4      389.86      410.97     13.14 o 
   3   7   4       81.71       93.81      6.88 o 
   4   7   4       40.22       37.32      4.09 o 
   5   7   4       89.61       80.46      5.57 o 
   6   7   4        0.15        3.42      3.30 o 
   7   7   4      628.54      621.97     14.90 o 
   8   7   4      206.79      219.71     10.25 o 
   9   7   4       20.09       13.65      3.47 o 
  10   7   4        2.87       -0.35      4.81 o 
  11   7   4        1.79        5.07      5.03 o 
  12   7   4       11.01        8.76      6.87 o 
 -13   8   4       63.88       51.39     14.59 o 
 -12   8   4        0.00        2.77      8.21 o 
 -11   8   4       45.29       60.66     13.52 o 
 -10   8   4       31.54       15.88      8.96 o 
  -9   8   4       36.49       18.82      4.58 o 
  -8   8   4      196.60      196.67     20.24 o 
  -7   8   4       36.52       32.32      6.15 o 
  -6   8   4       22.95       29.41      9.13 o 
  -5   8   4      150.90      157.72     18.08 o 
  -4   8   4      179.55      173.83     12.85 o 
  -3   8   4      107.05      115.10     10.76 o 
  -2   8   4      323.08      315.10     17.22 o 
  -1   8   4        1.53       -1.97      8.10 o 
   0   8   4      309.81      299.44     12.19 o 
   1   8   4      547.84      545.18     18.05 o 
   2   8   4      112.30      107.66      7.51 o 
   3   8   4       44.32       41.71      5.30 o 
   4   8   4        2.43       -1.43      2.76 o 
   5   8   4       14.12        7.38      2.79 o 
   6   8   4       94.93       72.65      5.79 o 
   7   8   4       26.71       21.31      4.44 o 
   8   8   4       33.53       29.88      4.77 o 
   9   8   4       52.83       35.78      5.11 o 
  10   8   4       10.77        6.75      5.84 o 
  11   8   4       54.88       51.25     15.41 o 
  12   8   4        9.04       -3.64      5.58 o 
 -12   9   4        9.82       -2.48      9.91 o 
 -11   9   4       27.69       27.02      9.98 o 
 -10   9   4        1.49       -9.88      9.88 o 
  -9   9   4      101.51       97.47     17.19 o 
  -8   9   4       51.87       50.98     13.24 o 
  -7   9   4       23.29       27.10      6.31 o 
  -6   9   4     1363.74     1438.71     40.33 o 
  -5   9   4      324.57      320.46     21.87 o 
  -4   9   4      207.67      183.62     21.55 o 
  -3   9   4      327.92      350.30     28.13 o 
  -2   9   4       14.33       20.58      9.17 o 
  -1   9   4       19.07       20.41     10.29 o 
   0   9   4      168.29      168.58      9.38 o 
   1   9   4      158.40      145.70      8.49 o 
   2   9   4        9.61        7.16      3.23 o 
   3   9   4       12.55       10.29      3.39 o 
   4   9   4       29.14       21.08      3.58 o 
   5   9   4      304.97      299.23     11.33 o 
   6   9   4      173.97      169.16      8.90 o 
   7   9   4       17.34       20.03      4.53 o 
   8   9   4        5.60        0.81      3.25 o 
   9   9   4        0.42        1.81      3.03 o 
  10   9   4        0.38       -5.97      5.97 o 
  11   9   4       10.03        6.43      6.14 o 
 -10  10   4       96.29       70.30     15.76 o 
  -9  10   4       22.03       33.83     12.30 o 
  -8  10   4       59.78       61.25     14.67 o 
  -7  10   4      166.53      189.19     23.02 o 
  -6  10   4       70.46       67.06     14.52 o 
  -5  10   4        2.77       -1.20      7.43 o 
  -4  10   4        8.96        1.22      8.35 o 
  -3  10   4      113.65      106.38     16.85 o 
  -2  10   4      156.53      145.96     20.07 o 
  -1  10   4        0.54       10.49      8.97 o 
   0  10   4       14.54       11.61      3.49 o 
   1  10   4        8.43        3.15      2.92 o 
   2  10   4      130.48      134.82      8.78 o 
   3  10   4        1.72       -0.03      2.52 o 
   4  10   4       17.17       12.71      4.30 o 
   5  10   4       28.79       43.65      7.27 o 
   6  10   4       61.06       54.72      7.13 o 
   7  10   4      101.74      121.42      9.61 o 
   8  10   4        1.87       -1.06      3.34 o 
   9  10   4       16.68       19.48      6.56 o 
  10  10   4        6.80       16.63      6.70 o 
  -9  11   4        2.22       11.62      9.59 o 
  -8  11   4       64.46       48.00     13.01 o 
  -7  11   4        6.11        2.76      8.71 o 
  -6  11   4      117.51      108.02     18.59 o 
  -5  11   4        5.48        1.46      8.46 o 
  -4  11   4        1.01      -10.25     10.25 o 
  -3  11   4       66.74       67.27     16.53 o 
  -2  11   4       22.23       22.40     11.76 o 
  -1  11   4       20.00       30.04      7.60 o 
   0  11   4       88.16       83.81     12.24 o 
   1  11   4      241.63      226.23     14.30 o 
   2  11   4      155.64      176.13     10.47 o 
   3  11   4      148.51      146.82      9.86 o 
   4  11   4       11.48        3.55      4.68 o 
   5  11   4       19.34       16.85      4.49 o 
   6  11   4        2.93        1.92      3.60 o 
   7  11   4        0.61       -1.79      3.98 o 
   8  11   4       15.48       16.27      6.62 o 
  -7  12   4        9.38        5.38      8.50 o 
  -6  12   4       13.04        9.61      7.71 o 
  -5  12   4        4.12        9.71     10.16 o 
  -4  12   4       13.12        5.90      7.60 o 
  -3  12   4       22.33       18.34     10.18 o 
  -2  12   4       46.76       55.72     10.37 o 
  -1  12   4       48.61       66.02     11.24 o 
   0  12   4       20.66       25.38      7.98 o 
   1  12   4       56.94       36.61      8.36 o 
   2  12   4        0.03       -1.41      5.98 o 
   3  12   4       38.64       34.05      5.46 o 
   4  12   4       47.91       57.62      6.89 o 
   5  12   4       14.50       18.62      4.60 o 
   6  12   4       45.81       52.14      7.35 o 
  -4  13   4        3.72       -1.28      9.00 o 
  -3  13   4        4.55        4.68      5.94 o 
  -2  13   4       31.37       16.89      8.02 o 
  -1  13   4        4.78       -1.84      5.63 o 
   0  13   4        4.25        7.68      6.92 o 
   1  13   4       24.88       20.93      7.83 o 
   2  13   4       59.55       72.52     11.28 o 
   3  13   4        0.64       -2.91     13.39 o 
 -15   1   5        3.64        1.36      5.82 o 
 -14   1   5       11.93       11.49      6.14 o 
 -13   1   5       52.15       60.07      9.59 o 
 -12   1   5      465.29      444.03     22.74 o 
 -11   1   5        0.31        1.36      4.92 o 
 -10   1   5     1969.80     1830.06     32.11 o 
  -9   1   5      389.75      356.89     10.98 o 
  -8   1   5       44.76       32.62      6.43 o 
  -7   1   5       71.91       75.93     10.27 o 
  -6   1   5      229.24      213.89     15.67 o 
  -5   1   5       93.06       96.24      8.45 o 
  -4   1   5       31.96       49.14      5.09 o 
  -3   1   5     1897.76     2114.77     25.78 o 
  -2   1   5     5247.03     5534.09     36.00 o 
  -1   1   5      193.12      208.38      6.89 o 
   0   1   5     2876.09     2963.72     21.46 o 
   1   1   5      394.28      395.54      8.10 o 
   2   1   5       13.32       22.93      2.08 o 
   3   1   5      467.85      469.32      6.82 o 
   4   1   5     2640.00     2700.67     27.55 o 
   5   1   5        8.11        9.78      2.20 o 
   6   1   5      397.34      384.04      8.81 o 
   7   1   5      107.49      100.59      5.03 o 
   8   1   5       30.37       31.67      2.37 o 
   9   1   5        8.36        7.54      1.78 o 
  10   1   5        2.84        4.36      1.49 o 
  11   1   5       42.77       42.10      3.68 o 
  12   1   5       15.80       16.02      4.19 o 
  13   1   5        0.24        0.10      4.55 o 
  14   1   5        1.38        3.27      4.29 o 
 -15   2   5        4.11        1.48      6.81 o 
 -14   2   5        7.91        3.53      7.28 o 
 -13   2   5        2.76        2.13      5.82 o 
 -12   2   5        9.90       14.08      5.39 o 
 -11   2   5       61.84       56.30      9.09 o 
 -10   2   5      233.91      238.40     31.63 o 
  -9   2   5      195.00      209.05      8.10 o 
  -8   2   5        5.93        8.72      2.83 o 
  -7   2   5      127.19      121.34      6.27 o 
  -6   2   5      264.12      288.63     10.45 o 
  -5   2   5        7.13        3.49      2.66 o 
  -4   2   5        0.58        0.74      2.44 o 
  -3   2   5       32.42       23.55      3.10 o 
  -2   2   5       91.99       79.01      4.29 o 
  -1   2   5      182.51      230.83      6.52 o 
   0   2   5      339.32      396.68      8.15 o 
   1   2   5       23.20       24.28      2.25 o 
   2   2   5      415.15      433.94      9.71 o 
   3   2   5      794.18      793.70     11.07 o 
   4   2   5       96.82       86.69      5.21 o 
   5   2   5      462.37      511.94     11.10 o 
   6   2   5        1.77        3.05      2.01 o 
   7   2   5        1.20        0.80      3.04 o 
   8   2   5        3.31        6.21      3.28 o 
   9   2   5       96.76       97.73      4.92 o 
  10   2   5      108.89      131.17      5.41 o 
  11   2   5        3.10        7.27      2.55 o 
  12   2   5      178.04      190.16     12.08 o 
  13   2   5       22.12       34.92      6.20 o 
  14   2   5        0.58      -10.08     28.77 o 
 -15   3   5        4.41       -4.82      4.82 o 
 -14   3   5       16.23        1.57      8.02 o 
 -13   3   5        3.93       -9.98      9.98 o 
 -12   3   5        4.32       -9.19      9.34 o 
 -11   3   5       39.26       57.90     13.52 o 
 -10   3   5      149.01      144.23     18.57 o 
  -9   3   5        2.81       -0.21      6.67 o 
  -8   3   5      275.19      253.28     29.87 o 
  -7   3   5     1765.60     1750.28     23.07 o 
  -6   3   5      951.73      909.28     16.76 o 
  -5   3   5      650.05      640.53     14.02 o 
  -4   3   5      759.86      746.34     14.87 o 
  -3   3   5      146.65      135.53      6.49 o 
  -2   3   5        2.10        1.92      1.96 o 
  -1   3   5       62.44       62.38      4.15 o 
   0   3   5     1643.98     1675.75     19.53 o 
   1   3   5     1159.39     1223.53     16.40 o 
   2   3   5      166.00      150.89      5.17 o 
   3   3   5      225.46      203.44      5.86 o 
   4   3   5      116.70      115.77      4.45 o 
   5   3   5      171.68      169.48      6.96 o 
   6   3   5      126.47      133.97      6.34 o 
   7   3   5       19.76       23.11      5.93 o 
   8   3   5        7.89        7.13      4.87 o 
   9   3   5        0.39        2.63      2.99 o 
  10   3   5        3.91        4.45      2.90 o 
  11   3   5       35.35       37.77      4.55 o 
  12   3   5       46.59       44.04      5.05 o 
  13   3   5        0.65       -4.34      4.70 o 
  14   3   5        0.46        3.96     17.64 o 
 -15   4   5        8.06        7.82      4.79 o 
 -14   4   5        5.86        7.80      8.38 o 
 -13   4   5       13.03       -6.32     10.56 o 
 -12   4   5        0.58       -9.59      9.59 o 
 -11   4   5      335.22      365.36     29.50 o 
 -10   4   5      510.91      613.44     36.11 o 
  -9   4   5       34.80       37.93     11.06 o 
  -8   4   5      433.25      418.76     28.54 o 
  -7   4   5      275.17      267.10     22.32 o 
  -6   4   5        0.01       -2.69      3.73 o 
  -5   4   5      103.29       95.00      6.75 o 
  -4   4   5       30.07       18.85      5.73 o 
  -3   4   5      534.13      496.46     12.68 o 
  -2   4   5     1155.06     1122.83     17.12 o 
  -1   4   5     2163.96     2140.10     23.15 o 
   0   4   5     1666.78     1706.32     20.52 o 
   1   4   5       83.83       80.25      4.80 o 
   2   4   5      330.69      334.08      9.03 o 
   3   4   5      327.88      304.45      7.79 o 
   4   4   5       52.01       58.77      4.06 o 
   5   4   5      269.33      209.10      9.06 o 
   6   4   5        7.62       10.60      3.10 o 
   7   4   5       99.77       91.63      8.66 o 
   8   4   5       77.19       86.92      8.64 o 
   9   4   5       62.51       77.80      8.60 o 
  10   4   5        3.09        5.64     10.70 o 
  11   4   5       46.72       43.49      6.13 o 
  12   4   5        1.01        0.48      3.80 o 
  13   4   5        1.48       -3.13      4.96 o 
 -14   5   5       56.66       46.54     13.59 o 
 -13   5   5        0.10        2.12      4.39 o 
 -12   5   5      230.72      215.59     13.88 o 
 -11   5   5      344.09      340.68     29.11 o 
 -10   5   5       66.85       70.81     14.11 o 
  -9   5   5        9.00        3.40      8.66 o 
  -8   5   5        5.59        2.26      8.42 o 
  -7   5   5       25.85       16.02      8.14 o 
  -6   5   5      908.64      897.74     40.20 o 
  -5   5   5      145.37      154.30     11.43 o 
  -4   5   5        4.39        7.20      1.88 o 
  -3   5   5       10.58        8.97      2.03 o 
  -2   5   5       15.73        6.07      1.69 o 
  -1   5   5       55.69       57.10      3.81 o 
   0   5   5       67.83       61.41      3.95 o 
   1   5   5        2.72        1.67      1.61 o 
   2   5   5       57.86       67.23      4.32 o 
   3   5   5      219.28      217.75      7.34 o 
   4   5   5      298.09      252.45      6.95 o 
   5   5   5      197.16      194.67      5.76 o 
   6   5   5      668.45      597.09     11.19 o 
   7   5   5       10.09       15.86      5.47 o 
   8   5   5      125.30      124.89     10.77 o 
   9   5   5       40.87       44.57      7.12 o 
  10   5   5      110.01       90.11      9.85 o 
  11   5   5       23.11       25.51      8.65 o 
  12   5   5       11.26        0.04      6.08 o 
  13   5   5       26.41        7.02      9.93 o 
 -14   6   5       20.06       23.71     11.98 o 
 -13   6   5      199.14      234.80     25.66 o 
 -12   6   5      142.11      165.52     21.60 o 
 -11   6   5      476.90      444.76     17.12 o 
 -10   6   5       32.47       27.68     10.08 o 
  -9   6   5       64.88       70.62      6.22 o 
  -8   6   5        1.80       -3.06     16.14 o 
  -7   6   5      128.13      103.10     15.32 o 
  -6   6   5      756.63      571.53     87.54 o 
  -5   6   5      266.55      220.39     33.74 o 
  -4   6   5        0.06       -0.82      1.57 o 
  -3   6   5      690.57      687.57     16.09 o 
  -2   6   5       21.61       18.56      2.46 o 
  -1   6   5       32.47       39.68      3.41 o 
   0   6   5      204.42      205.21      8.85 o 
   1   6   5     1220.50     1224.22     17.63 o 
   2   6   5      965.78      928.91     17.54 o 
   3   6   5     1712.55     1663.92     19.71 o 
   4   6   5      807.21      808.47     13.53 o 
   5   6   5        3.91        0.48      2.43 o 
   6   6   5      967.54      900.07     25.04 o 
   7   6   5       65.79       64.44      4.75 o 
   8   6   5        2.23        0.72      0.86 o 
   9   6   5        6.03       -0.81      4.86 o 
  10   6   5        1.95        7.55      5.09 o 
  11   6   5      168.92      202.02     15.27 o 
  12   6   5        1.34        2.63      9.48 o 
 -13   7   5        6.79       30.85     12.70 o 
 -12   7   5       16.44       14.99      8.82 o 
 -11   7   5       56.55       82.93     16.58 o 
 -10   7   5        2.79       -2.29      9.74 o 
  -9   7   5       53.33       47.93     11.80 o 
  -8   7   5        0.38       -8.95      9.97 o 
  -7   7   5      390.90      409.09     30.04 o 
  -6   7   5       41.05       36.22      6.37 o 
  -5   7   5     1250.49     1260.85     32.70 o 
  -4   7   5      110.87       94.57      9.32 o 
  -3   7   5      207.21      211.30     13.98 o 
  -2   7   5      250.36      226.69     11.47 o 
  -1   7   5      716.79      726.71     19.82 o 
   0   7   5       91.55       93.26      9.43 o 
   1   7   5       49.93       52.09     12.76 o 
   2   7   5        0.19        1.66      4.34 o 
   3   7   5       21.94       16.55      3.29 o 
   4   7   5        6.93        7.11      3.11 o 
   5   7   5      374.45      359.89     12.90 o 
   6   7   5        5.67        9.38      3.10 o 
   7   7   5      457.08      482.23     14.12 o 
   8   7   5      129.23      132.58     11.34 o 
   9   7   5       73.57       74.01      9.67 o 
  10   7   5       12.81        6.92      5.31 o 
  11   7   5        1.07       -6.16      6.16 o 
  12   7   5        0.56       -5.87      5.87 o 
 -12   8   5       81.35       83.58     17.14 o 
 -11   8   5      124.26      148.90     21.02 o 
 -10   8   5       12.34       12.44      8.08 o 
  -9   8   5       58.36       46.18     12.81 o 
  -8   8   5       33.40       21.08      8.31 o 
  -7   8   5      152.52      144.75     11.40 o 
  -6   8   5        0.21       -2.66      7.05 o 
  -5   8   5      708.73      689.75     25.29 o 
  -4   8   5      117.02      114.34     17.69 o 
  -3   8   5      389.69      379.89     29.08 o 
  -2   8   5       86.58       82.20     14.54 o 
  -1   8   5     1018.75     1105.57     48.05 o 
   0   8   5      542.74      562.84     35.14 o 
   1   8   5      235.98      232.48     12.62 o 
   2   8   5        6.32       11.44      3.48 o 
   3   8   5        3.34        0.15      3.51 o 
   4   8   5      384.21      364.04     13.83 o 
   5   8   5       87.73       86.26      7.16 o 
   6   8   5      138.96      156.99      9.45 o 
   7   8   5       53.53       50.38      6.28 o 
   8   8   5        7.27        8.22      2.98 o 
   9   8   5        8.67        2.78      4.54 o 
  10   8   5       22.61       21.02     11.50 o 
  11   8   5        1.14       -4.97      5.33 o 
 -11   9   5       13.34        8.01      8.82 o 
 -10   9   5        3.13       -7.96      9.63 o 
  -9   9   5       34.21       30.15     11.22 o 
  -8   9   5      155.55      168.16     21.90 o 
  -7   9   5       26.98       27.89      6.67 o 
  -6   9   5      511.13      547.47     23.61 o 
  -5   9   5      263.70      298.20     28.55 o 
  -4   9   5      460.12      474.48     34.52 o 
  -3   9   5      152.49      156.06     20.07 o 
  -2   9   5        0.62        2.38      8.12 o 
  -1   9   5       27.24       26.83     10.05 o 
   0   9   5       41.78       51.98     13.40 o 
   1   9   5       67.87       68.22      7.18 o 
   2   9   5        5.95        1.46      3.11 o 
   3   9   5       48.89       45.19      5.61 o 
   4   9   5       70.63       65.65      6.44 o 
   5   9   5       63.49       59.74      6.63 o 
   6   9   5        4.35        9.11      4.32 o 
   7   9   5       11.75       13.00      3.74 o 
   8   9   5       14.33        9.15      5.87 o 
   9   9   5        2.36        0.75      4.65 o 
  10   9   5       46.71       37.31     18.70 o 
 -10  10   5        0.62       -0.94      7.15 o 
  -9  10   5       11.74       10.85     11.78 o 
  -8  10   5       13.18       16.86     10.65 o 
  -7  10   5        1.24        2.17      8.71 o 
  -6  10   5       86.17       84.41     17.69 o 
  -5  10   5      140.49      132.85     20.16 o 
  -4  10   5        4.39       -0.87      8.95 o 
  -3  10   5       34.76       59.18     14.54 o 
  -2  10   5        3.35        2.80      7.98 o 
  -1  10   5       10.34        3.91      8.09 o 
   0  10   5       10.94        6.16      7.71 o 
   1  10   5       31.42       23.04      4.27 o 
   2  10   5       11.96        4.33      4.76 o 
   3  10   5        0.33        0.30      5.11 o 
   4  10   5       12.75        8.67      5.62 o 
   5  10   5        1.31       -0.24      3.36 o 
   6  10   5        7.49        1.37      3.47 o 
   7  10   5       18.82       19.53      4.83 o 
   8  10   5      124.06      138.15     13.83 o 
   9  10   5       62.55       71.98     13.64 o 
  -8  11   5        1.02       -0.50      8.50 o 
  -7  11   5        4.64        2.41      8.70 o 
  -6  11   5        0.14        5.09      9.19 o 
  -5  11   5       15.42       23.42     10.94 o 
  -4  11   5        9.08        3.64      8.32 o 
  -3  11   5       35.76       18.12      9.95 o 
  -2  11   5      195.27      212.05     25.86 o 
  -1  11   5      125.69      144.47     21.76 o 
   0  11   5        0.26        2.81      5.47 o 
   1  11   5       18.46       30.41      4.76 o 
   2  11   5       63.94       45.14      6.44 o 
   3  11   5       13.30        3.31      3.50 o 
   4  11   5       20.11        8.51      4.82 o 
   5  11   5       12.99       12.51      5.01 o 
   6  11   5       23.97       29.21      9.99 o 
   7  11   5        0.95       15.99      6.21 o 
  -6  12   5        1.36        3.24      8.70 o 
  -5  12   5        7.59       30.00     11.90 o 
  -4  12   5       17.83       15.07      9.09 o 
  -3  12   5       24.63       18.49     11.64 o 
  -2  12   5       35.43       29.05      8.33 o 
  -1  12   5        1.15        8.50      5.58 o 
   0  12   5        0.00       -2.87      5.66 o 
   1  12   5       11.20       12.61      6.41 o 
   2  12   5        0.04       -1.46      5.48 o 
   3  12   5        8.58       -5.84      5.84 o 
   4  12   5        4.55        6.96      5.06 o 
   5  12   5        9.08       11.74      4.36 o 
 -15   0   6        0.29        9.65      9.92 o 
 -14   0   6      102.55      104.59     18.41 o 
 -13   0   6      144.45      133.79     19.58 o 
 -12   0   6        1.54      -12.00     12.00 o 
 -11   0   6      494.40      497.62     33.66 o 
 -10   0   6      186.41      194.27     21.10 o 
  -9   0   6       45.96       48.35     11.88 o 
  -8   0   6     2737.98     2715.76     70.91 o 
  -7   0   6     1328.20     1331.53     47.30 o 
  -6   0   6       15.11        7.83      4.16 o 
  -5   0   6        0.10       -0.56      3.70 o 
  -4   0   6      105.45      119.43     10.09 o 
  -3   0   6     2049.67     2178.07     36.79 o 
  -2   0   6       14.98       -0.03      6.00 o 
  -1   0   6     1918.75     1912.36     38.78 o 
   0   0   6       95.76      106.59      7.30 o 
   1   0   6     1031.54     1086.83     20.63 o 
   2   0   6      427.31      505.65     13.27 o 
   3   0   6      726.04      774.35     14.80 o 
   4   0   6      149.64      151.33      6.02 o 
   5   0   6       39.67       33.62      3.26 o 
   6   0   6      359.49      355.51     31.10 o 
   7   0   6      301.99      311.84     17.20 o 
   8   0   6      308.81      318.36     17.86 o 
   9   0   6       66.11       65.52      8.71 o 
  10   0   6       67.07       65.30      9.52 o 
  11   0   6        0.07        2.39      5.24 o 
  12   0   6        0.32        2.89      7.63 o 
  13   0   6       30.42       46.97      9.62 o 
 -15   1   6        3.31       -2.96      5.71 o 
 -14   1   6       25.33        6.23      5.35 o 
 -13   1   6      276.57      281.06     19.46 o 
 -12   1   6      596.55      627.49     44.39 o 
 -11   1   6       76.77       67.74      6.16 o 
 -10   1   6      132.25      115.57      6.98 o 
  -9   1   6       41.71       33.36      6.91 o 
  -8   1   6        8.08        4.01      5.32 o 
  -7   1   6      592.36      600.29     28.02 o 
  -6   1   6     1087.02     1079.28     20.50 o 
  -5   1   6        0.02       -2.50      2.76 o 
  -4   1   6       18.21       10.32      2.53 o 
  -3   1   6     2117.56     2106.12     30.00 o 
  -2   1   6     4563.27     4687.56     35.93 o 
  -1   1   6       32.14       27.09      3.26 o 
   0   1   6      683.94      734.12     13.03 o 
   1   1   6     1244.60     1297.24     16.14 o 
   2   1   6      443.07      443.03      8.31 o 
   3   1   6       93.83       99.93      3.74 o 
   4   1   6      330.30      316.86      6.08 o 
   5   1   6      430.96      444.11     10.97 o 
   6   1   6        2.23        3.66      2.23 o 
   7   1   6       25.55       20.58      2.99 o 
   8   1   6       45.81       34.03      3.11 o 
   9   1   6        6.23        1.98      4.17 o 
  10   1   6       28.10       33.94      7.56 o 
  11   1   6       18.95       20.23      4.72 o 
  12   1   6       80.60      113.91      8.88 o 
  13   1   6       12.64       10.79      4.32 o 
 -15   2   6      120.29      147.07     21.74 o 
 -14   2   6        1.01       -5.54     10.49 o 
 -13   2   6        0.56       -6.93      6.93 o 
 -12   2   6      340.14      325.44     20.21 o 
 -11   2   6       53.42       39.76      8.49 o 
 -10   2   6      367.18      343.14     11.50 o 
  -9   2   6      817.45      792.96     18.31 o 
  -8   2   6     1414.68     1432.99     25.10 o 
  -7   2   6      494.02      522.37     15.35 o 
  -6   2   6      231.23      224.76      8.16 o 
  -5   2   6      713.79      682.79     13.79 o 
  -4   2   6     1108.85     1067.46     24.07 o 
  -3   2   6     2009.58     2001.45     24.97 o 
  -2   2   6      393.45      416.10     11.14 o 
  -1   2   6       21.05       26.72      2.89 o 
   0   2   6      128.93      152.37      6.29 o 
   1   2   6      331.18      341.54      8.64 o 
   2   2   6     1567.38     1592.90     21.22 o 
   3   2   6     1751.60     1688.86     18.03 o 
   4   2   6      232.50      208.45      6.40 o 
   5   2   6      646.98      656.07     14.50 o 
   6   2   6      206.04      200.99      9.19 o 
   7   2   6       11.38       13.81      5.45 o 
   8   2   6        8.60        5.68      2.89 o 
   9   2   6       20.74       25.38      2.67 o 
  10   2   6        7.57       12.19      4.42 o 
  11   2   6      135.15      147.17      9.79 o 
  12   2   6       19.05       30.06      5.58 o 
  13   2   6       11.56       15.02      5.00 o 
 -14   3   6       44.55       36.38     12.44 o 
 -13   3   6       97.90       87.36     16.37 o 
 -12   3   6       71.40       54.29     12.71 o 
 -11   3   6       35.71       39.11     12.60 o 
 -10   3   6      276.44      308.57     27.01 o 
  -9   3   6      442.10      475.33     16.49 o 
  -8   3   6     1288.46     1280.82     33.67 o 
  -7   3   6       41.34       35.44      4.84 o 
  -6   3   6        9.02        5.29      3.12 o 
  -5   3   6      538.08      531.59     14.41 o 
  -4   3   6        7.83        7.02      2.66 o 
  -3   3   6     1132.31     1211.21     20.11 o 
  -2   3   6     1143.58     1127.77     16.36 o 
  -1   3   6      273.64      247.39      8.56 o 
   0   3   6       78.58       59.52      5.18 o 
   1   3   6      730.77      681.13     15.09 o 
   2   3   6      603.47      605.91     13.58 o 
   3   3   6        0.85       -1.13      1.75 o 
   4   3   6      190.02      189.51      8.11 o 
   5   3   6      157.19      158.60      7.78 o 
   6   3   6        7.76        9.87      3.89 o 
   7   3   6      277.78      284.13     11.95 o 
   8   3   6      190.21      207.58     10.41 o 
   9   3   6       22.41       25.49      4.48 o 
  10   3   6       47.40       44.08      5.45 o 
  11   3   6      143.51      143.98      9.70 o 
  12   3   6       70.15       65.14      8.15 o 
  13   3   6        3.37        1.98      5.14 o 
 -14   4   6       63.95       60.71     14.46 o 
 -13   4   6      133.44      152.90     20.98 o 
 -12   4   6       14.98       15.75     10.86 o 
 -11   4   6      504.42      555.10     37.11 o 
 -10   4   6       48.84       43.33     13.38 o 
  -9   4   6     1885.88     1844.34     62.43 o 
  -8   4   6      443.51      499.90     32.40 o 
  -7   4   6      845.79      825.55     23.33 o 
  -6   4   6        0.02        0.21      3.15 o 
  -5   4   6       34.21       39.87      6.80 o 
  -4   4   6      184.60      176.12     10.06 o 
  -3   4   6      187.56      188.68      7.89 o 
  -2   4   6      235.93      239.97      7.88 o 
  -1   4   6        0.18        1.06      2.05 o 
   0   4   6       50.14       60.12      4.18 o 
   1   4   6      166.93      173.52      7.46 o 
   2   4   6       28.97       35.74      3.60 o 
   3   4   6        5.24        4.95      2.18 o 
   4   4   6       20.59       17.92      2.49 o 
   5   4   6      292.87      270.77     12.14 o 
   6   4   6      251.23      262.74     12.13 o 
   7   4   6       23.79       21.50      4.90 o 
   8   4   6      211.91      215.76     11.51 o 
   9   4   6        0.96       -4.01      4.01 o 
  10   4   6        0.49       -2.09      7.49 o 
  11   4   6        6.12        5.92      3.92 o 
  12   4   6       36.68       29.11      7.51 o 
  13   4   6       37.85       31.60      7.28 o 
 -14   5   6        1.98        0.55      7.71 o 
 -13   5   6       29.58       22.81     11.31 o 
 -12   5   6      113.84      143.63     20.29 o 
 -11   5   6       17.56        4.62      7.20 o 
 -10   5   6       10.43       10.45      9.19 o 
  -9   5   6      571.90      613.08     37.02 o 
  -8   5   6      132.77      109.65     16.03 o 
  -7   5   6       29.58       32.90      8.76 o 
  -6   5   6     1353.14     1399.01     51.80 o 
  -5   5   6        1.95        4.68      2.79 o 
  -4   5   6      248.19      236.23      9.71 o 
  -3   5   6     1239.15     1278.79     19.51 o 
  -2   5   6       34.72       36.12      3.62 o 
  -1   5   6       18.75       17.46      2.80 o 
   0   5   6      181.75      176.32      6.98 o 
   1   5   6      201.49      217.10      8.87 o 
   2   5   6      344.80      345.44      9.93 o 
   3   5   6      241.70      236.37      7.30 o 
   4   5   6        5.64        7.55      1.95 o 
   5   5   6      241.80      225.94      6.02 o 
   6   5   6      693.90      712.38     20.64 o 
   7   5   6      223.83      207.31     13.52 o 
   8   5   6        4.22        5.20      7.09 o 
   9   5   6       33.65       42.39      6.82 o 
  10   5   6       18.15       11.48      4.69 o 
  11   5   6       77.92       91.56      9.85 o 
  12   5   6        4.24       17.50      9.77 o 
 -13   6   6      146.63      194.01     24.70 o 
 -12   6   6       48.12       51.65     14.34 o 
 -11   6   6       80.13       94.82     17.17 o 
 -10   6   6        0.88       -9.60      9.60 o 
  -9   6   6       15.57       14.85      8.35 o 
  -8   6   6        4.82       -0.33      7.79 o 
  -7   6   6        1.43      -11.81     11.81 o 
  -6   6   6       37.81       25.68      3.36 o 
  -5   6   6       76.79       72.17      5.66 o 
  -4   6   6      104.04       99.35      6.83 o 
  -3   6   6       71.73       71.01      5.45 o 
  -2   6   6      129.04      137.31      7.46 o 
  -1   6   6       84.83       80.80      5.73 o 
   0   6   6      137.55      168.60      8.75 o 
   1   6   6        0.71        4.02      3.43 o 
   2   6   6      358.79      361.76     11.24 o 
   3   6   6      410.94      393.60     12.97 o 
   4   6   6      176.96      139.73      6.34 o 
   5   6   6        0.03        5.16      2.28 o 
   6   6   6      403.94      333.11     12.49 o 
   7   6   6        0.51        9.45      6.18 o 
   8   6   6       94.16       91.52     10.24 o 
   9   6   6       22.52       13.15      5.09 o 
  10   6   6       26.65       19.97      7.25 o 
  11   6   6       12.10       -2.62      7.10 o 
  12   6   6        0.13        7.60      9.13 o 
 -12   7   6       34.42       28.89     12.78 o 
 -11   7   6        7.36       -2.25      8.34 o 
 -10   7   6        0.12       -2.35      7.67 o 
  -9   7   6       77.87       63.40     13.81 o 
  -8   7   6      217.72      220.87     23.94 o 
  -7   7   6      194.22      202.90     22.39 o 
  -6   7   6        7.70        3.89      7.31 o 
  -5   7   6       64.14       74.28     14.65 o 
  -4   7   6      989.95     1077.24     47.37 o 
  -3   7   6        7.93        4.01      6.36 o 
  -2   7   6      163.82      166.67     19.31 o 
  -1   7   6       73.11       51.89      8.16 o 
   0   7   6       35.55       31.12      5.89 o 
   1   7   6      139.09      141.60     10.85 o 
   2   7   6      107.58      126.64      7.98 o 
   3   7   6       80.56       65.14      4.99 o 
   4   7   6        0.13       -0.38      2.52 o 
   5   7   6       29.56       29.93      3.50 o 
   6   7   6      119.47      103.67      7.28 o 
   7   7   6       70.76       69.00      9.16 o 
   8   7   6       61.39       73.37     10.02 o 
   9   7   6        2.03        0.59      8.98 o 
  10   7   6        4.73       -0.03      4.85 o 
  11   7   6        1.20       -5.53      6.53 o 
 -11   8   6       19.36       22.09     10.62 o 
 -10   8   6       88.00       88.64     16.99 o 
  -9   8   6       94.03      100.42     17.20 o 
  -8   8   6        1.10        0.21      9.71 o 
  -7   8   6       12.08       16.35      8.59 o 
  -6   8   6      209.55      242.45     25.18 o 
  -5   8   6       96.08       97.28     16.96 o 
  -4   8   6      191.79      203.48     23.01 o 
  -3   8   6       20.14       10.42      9.23 o 
  -2   8   6       17.43        5.08      8.11 o 
  -1   8   6       16.30       13.76      8.69 o 
   0   8   6       40.42       24.68      5.61 o 
   1   8   6      111.07      105.28     10.01 o 
   2   8   6       41.45       46.87      5.32 o 
   3   8   6        9.36        3.59      2.49 o 
   4   8   6       75.59       68.78      5.30 o 
   5   8   6        4.21        7.61      3.07 o 
   6   8   6        1.01       -3.64      3.64 o 
   7   8   6        4.51        8.01      4.83 o 
   8   8   6       25.99       29.36      7.27 o 
   9   8   6      100.49      117.87     21.25 o 
  10   8   6       12.99       18.58      6.85 o 
 -10   9   6        0.40        7.62      8.54 o 
  -9   9   6       17.65       28.77     12.29 o 
  -8   9   6       44.08       49.67     13.86 o 
  -7   9   6        8.99        2.12      7.50 o 
  -6   9   6      105.17      135.19     19.95 o 
  -5   9   6       37.37       35.11     11.31 o 
  -4   9   6        4.53       -6.26      9.08 o 
  -3   9   6       86.79       87.56     16.22 o 
  -2   9   6       29.90       35.28     11.87 o 
  -1   9   6      251.58      245.12     26.13 o 
   0   9   6      347.49      397.80     31.32 o 
   1   9   6       15.78       14.64      9.78 o 
   2   9   6       48.93       39.61      4.71 o 
   3   9   6       90.99       94.23      6.59 o 
   4   9   6       40.43       28.55      4.88 o 
   5   9   6        0.85       -1.32      3.36 o 
   6   9   6        0.96        1.99      3.27 o 
   7   9   6       46.59       28.83      7.54 o 
   8   9   6        2.23        7.86      9.04 o 
   9   9   6       75.56       82.26     14.40 o 
  -9  10   6       19.41       20.91     10.40 o 
  -8  10   6        2.62        4.72      8.92 o 
  -7  10   6       30.62       51.96     14.35 o 
  -6  10   6        9.17       -9.46      9.46 o 
  -5  10   6       14.07       19.77     11.66 o 
  -4  10   6        5.97       21.34     11.86 o 
  -3  10   6       41.71       54.53     13.53 o 
  -2  10   6       89.03       95.34     17.00 o 
  -1  10   6        5.98       14.58      8.20 o 
   0  10   6      115.81       89.98     17.48 o 
   1  10   6       68.08       74.98     10.85 o 
   2  10   6        6.64       13.37      3.86 o 
   3  10   6      130.10      126.86      9.30 o 
   4  10   6        8.48       14.74      4.35 o 
   5  10   6       80.49       93.12      8.33 o 
   6  10   6        7.74       12.34      5.91 o 
   7  10   6       24.45       33.50      7.76 o 
  -7  11   6       25.72       32.74     12.31 o 
  -6  11   6        0.49        0.76      8.60 o 
  -5  11   6       35.68       56.27     15.61 o 
  -4  11   6       82.91      121.62     20.89 o 
  -3  11   6       62.68       67.85     16.05 o 
  -2  11   6        6.61       10.24      9.46 o 
  -1  11   6       42.96       51.52     13.97 o 
   0  11   6       21.70       28.22     12.02 o 
   1  11   6        4.10       13.75      7.23 o 
   2  11   6        3.19       -2.55      5.23 o 
   3  11   6       21.85       19.15      4.93 o 
   4  11   6       31.23       28.88      5.39 o 
   5  11   6        9.53        7.14      3.99 o 
   6  11   6        5.09        6.67      5.06 o 
  -4  12   6        9.60       18.24     10.50 o 
  -3  12   6       84.03      103.66     19.75 o 
  -2  12   6       41.20       39.16     14.90 o 
  -1  12   6        2.45       11.64     11.70 o 
   0  12   6        4.57       11.36      6.46 o 
   1  12   6        8.12        0.75      5.64 o 
   2  12   6       13.26       10.77      5.93 o 
   3  12   6        3.89        5.73      5.22 o 
 -14   1   7        5.29        1.21      4.92 o 
 -13   1   7        0.08        1.22      5.30 o 
 -12   1   7       10.72        8.32      6.30 o 
 -11   1   7        1.86       -1.48      2.68 o 
 -10   1   7        0.37       -2.71      3.23 o 
  -9   1   7       34.23       35.84      7.70 o 
  -8   1   7      507.67      470.14     21.87 o 
  -7   1   7     1555.03     1453.91     36.81 o 
  -6   1   7     1091.31     1181.89     31.96 o 
  -5   1   7      177.84      188.50     10.57 o 
  -4   1   7      127.26      147.91      7.84 o 
  -3   1   7      174.73      161.62      7.85 o 
  -2   1   7      264.41      275.34      9.64 o 
  -1   1   7       10.58        9.60      2.33 o 
   0   1   7     2257.85     2333.20     22.87 o 
   1   1   7      293.36      269.86      7.17 o 
   2   1   7      743.88      734.27     11.07 o 
   3   1   7       93.86       97.31      4.02 o 
   4   1   7      129.86      114.74      4.14 o 
   5   1   7       55.85       50.41      5.57 o 
   6   1   7      553.81      506.87     31.41 o 
   7   1   7       46.30       36.66      7.40 o 
   8   1   7        0.00       -6.86      6.86 o 
   9   1   7       27.53       23.32      4.91 o 
  10   1   7       29.28       27.66      5.50 o 
  11   1   7       16.54       10.52      5.94 o 
  12   1   7        5.17        7.85      4.56 o 
 -14   2   7        0.80        0.41      5.55 o 
 -13   2   7        1.56        1.51     10.23 o 
 -12   2   7        2.08        4.41      8.95 o 
 -11   2   7        0.27        3.32      3.42 o 
 -10   2   7        6.03        8.18      3.61 o 
  -9   2   7      245.12      202.38     10.56 o 
  -8   2   7      207.55      199.49     14.94 o 
  -7   2   7      579.10      561.38     23.83 o 
  -6   2   7       69.64       56.95     10.29 o 
  -5   2   7       59.78       63.28      6.70 o 
  -4   2   7      150.78      137.13      7.52 o 
  -3   2   7      777.07      775.15     14.83 o 
  -2   2   7      561.17      568.56     12.42 o 
  -1   2   7      323.60      330.14      9.27 o 
   0   2   7      127.68      110.56      4.89 o 
   1   2   7      202.90      212.99      6.14 o 
   2   2   7        2.90       -0.50      1.71 o 
   3   2   7       74.45       76.15      4.23 o 
   4   2   7       12.51        7.97      1.82 o 
   5   2   7       96.60       88.86      8.28 o 
   6   2   7       93.37       84.73      6.54 o 
   7   2   7       81.81       91.68      6.61 o 
   8   2   7        0.19        2.73      2.53 o 
   9   2   7        8.50        1.36      2.93 o 
  10   2   7        1.71        0.68      4.43 o 
  11   2   7        0.01        8.14      9.41 o 
  12   2   7       13.99       20.12      5.16 o 
 -14   3   7       75.58       77.61     17.30 o 
 -13   3   7       93.61       83.16     15.82 o 
 -12   3   7      148.07      131.93     14.38 o 
 -11   3   7      175.01      190.59     16.11 o 
 -10   3   7      679.62      657.31     28.19 o 
  -9   3   7      373.20      379.69     14.37 o 
  -8   3   7      591.26      592.63     25.51 o 
  -7   3   7      893.45      831.49     28.80 o 
  -6   3   7      354.21      333.84     17.96 o 
  -5   3   7      255.53      287.79     19.81 o 
  -4   3   7       72.24       64.93      5.54 o 
  -3   3   7       42.36       41.32      4.22 o 
  -2   3   7      349.30      373.35     10.49 o 
  -1   3   7        4.62        6.65      2.91 o 
   0   3   7      311.19      313.90      9.25 o 
   1   3   7      102.18      110.31      5.62 o 
   2   3   7       34.76       40.85      4.52 o 
   3   3   7      392.59      414.10      9.63 o 
   4   3   7     1380.48     1414.07     37.07 o 
   5   3   7      622.84      595.93     20.04 o 
   6   3   7      452.44      462.82     21.78 o 
   7   3   7       12.93       11.38      4.71 o 
   8   3   7        4.54        5.88      3.53 o 
   9   3   7        5.08        6.14      4.03 o 
  10   3   7        1.07       -1.02      5.23 o 
  11   3   7       13.72       21.28      7.81 o 
  12   3   7       22.40       28.39      8.05 o 
 -13   4   7        3.76        9.85      8.33 o 
 -12   4   7       33.49       44.20     13.37 o 
 -11   4   7       57.54       69.95     16.03 o 
 -10   4   7      172.97      170.36     21.42 o 
  -9   4   7        5.87        9.15      7.78 o 
  -8   4   7      156.43      148.51     19.34 o 
  -7   4   7        0.17       -8.03      9.12 o 
  -6   4   7        4.88       -4.41      9.99 o 
  -5   4   7      296.13      325.74     16.61 o 
  -4   4   7      403.67      383.93     14.68 o 
  -3   4   7      420.23      432.31     20.37 o 
  -2   4   7       38.82       46.32      5.09 o 
  -1   4   7       11.99       15.44      3.57 o 
   0   4   7      570.54      571.22     14.43 o 
   1   4   7      318.05      302.59      9.27 o 
   2   4   7       12.64       15.42      2.61 o 
   3   4   7      138.57      154.64      6.43 o 
   4   4   7      131.44      130.49      6.39 o 
   5   4   7      160.16      181.31     10.56 o 
   6   4   7      186.81      188.79     10.64 o 
   7   4   7        2.64        3.64      3.56 o 
   8   4   7      135.53      170.28     10.50 o 
   9   4   7      100.10      119.88      9.17 o 
  10   4   7       34.49       28.49      8.26 o 
  11   4   7        2.18       -4.30      7.50 o 
  12   4   7        0.28       -6.44      6.44 o 
 -13   5   7       12.81        8.51      7.22 o 
 -12   5   7        0.54        2.93      8.14 o 
 -11   5   7       31.06       40.24     12.42 o 
 -10   5   7       17.24       20.18     10.41 o 
  -9   5   7      617.76      594.84     38.49 o 
  -8   5   7      184.22      168.12     20.57 o 
  -7   5   7       10.54        3.02      9.07 o 
  -6   5   7      159.75      164.95     12.36 o 
  -5   5   7      160.92      152.22      8.56 o 
  -4   5   7       84.22       87.96      6.78 o 
  -3   5   7      355.35      383.67     11.82 o 
  -2   5   7     1025.87      990.21     23.59 o 
  -1   5   7       38.92       48.96      5.88 o 
   0   5   7      226.70      240.43     10.02 o 
   1   5   7      204.18      189.61      7.65 o 
   2   5   7      184.51      178.98      7.42 o 
   3   5   7      127.73      141.96      6.52 o 
   4   5   7       38.39       51.40      7.89 o 
   5   5   7        6.02        3.94      1.43 o 
   6   5   7       33.35       22.97      4.78 o 
   7   5   7       80.31       68.01      7.42 o 
   8   5   7       76.62       77.50      8.82 o 
   9   5   7       18.36       28.11      6.23 o 
  10   5   7       21.59       14.25     11.76 o 
  11   5   7        4.92        7.37      8.66 o 
 -12   6   7        4.31        6.34      9.93 o 
 -11   6   7      105.82      148.26     21.82 o 
 -10   6   7      121.75      111.49     18.46 o 
  -9   6   7       28.89        0.97      8.20 o 
  -8   6   7        7.99       -2.32      8.26 o 
  -7   6   7      290.05      256.00     13.72 o 
  -6   6   7        2.57        3.11      5.82 o 
  -5   6   7      367.09      378.27     14.38 o 
  -4   6   7      863.58      831.60     21.73 o 
  -3   6   7     2474.11     2405.90     53.36 o 
  -2   6   7        8.53        8.78      4.20 o 
  -1   6   7      624.96      674.49     22.12 o 
   0   6   7       26.53       21.16      4.29 o 
   1   6   7        0.89       -1.48      2.78 o 
   2   6   7       29.70       34.85      5.33 o 
   3   6   7       11.76       10.41      2.83 o 
   4   6   7        0.75        0.17      2.41 o 
   5   6   7       22.21       11.18      2.38 o 
   6   6   7      101.36       93.09     10.01 o 
   7   6   7       62.42       50.88      7.85 o 
   8   6   7        3.56       -1.87      4.83 o 
   9   6   7       20.01       21.25      6.51 o 
  10   6   7        2.67        2.29      4.65 o 
  11   6   7       10.19       25.17      9.77 o 
 -12   7   7       66.07       49.82     14.76 o 
 -11   7   7        0.14       -5.09      8.60 o 
 -10   7   7       23.58       36.41     11.61 o 
  -9   7   7      129.77      150.43     21.46 o 
  -8   7   7        0.16      -10.90     10.90 o 
  -7   7   7       68.98       74.84     15.14 o 
  -6   7   7      101.41      113.19     18.26 o 
  -5   7   7        0.96        2.58      6.09 o 
  -4   7   7       40.78       42.57      4.95 o 
  -3   7   7        0.17        0.50      3.01 o 
  -2   7   7      190.68      206.13     11.41 o 
  -1   7   7       21.34       13.16      5.12 o 
   0   7   7      145.06      158.16     15.97 o 
   1   7   7      417.67      405.51     18.31 o 
   2   7   7      419.90      437.26     31.04 o 
   3   7   7       26.52       31.48      4.66 o 
   4   7   7       12.91        1.83      3.25 o 
   5   7   7       36.07       28.62      4.49 o 
   6   7   7        0.14       -4.14     12.30 o 
   7   7   7       13.26        8.11      4.72 o 
   8   7   7       56.32       39.61      7.57 o 
   9   7   7       36.64       29.11      7.26 o 
  10   7   7        1.14       -5.35      5.35 o 
 -11   8   7       10.02        5.96      8.22 o 
 -10   8   7        4.15        7.41     10.14 o 
  -9   8   7        8.74        9.74      8.67 o 
  -8   8   7       36.98       36.00     13.27 o 
  -7   8   7       32.07       19.77     10.45 o 
  -6   8   7       28.57       35.35     11.93 o 
  -5   8   7        1.21        9.61      8.87 o 
  -4   8   7       80.77       77.10     15.41 o 
  -3   8   7       24.57       21.29      9.41 o 
  -2   8   7        0.16       -1.65      8.41 o 
  -1   8   7        4.77        3.73      7.80 o 
   0   8   7       86.03       80.21     15.03 o 
   1   8   7        2.83       -5.33      6.23 o 
   2   8   7      229.24      243.21     20.55 o 
   3   8   7      134.09      147.76      9.35 o 
   4   8   7        4.06        4.53      3.08 o 
   5   8   7       20.61       17.11      3.94 o 
   6   8   7       19.33       19.16     10.59 o 
   7   8   7      175.95      163.39     15.97 o 
   8   8   7        8.55       -4.98      4.98 o 
   9   8   7      105.54      140.37     13.91 o 
  -9   9   7       55.67       43.57     13.26 o 
  -8   9   7        1.81        3.06      7.41 o 
  -7   9   7        3.90        5.74      7.78 o 
  -6   9   7       20.81       26.77     11.03 o 
  -5   9   7      132.63      134.79     20.34 o 
  -4   9   7       13.85       15.17      9.27 o 
  -3   9   7        6.62        5.14      8.56 o 
  -2   9   7       15.47       15.44      8.36 o 
  -1   9   7        4.65       -2.86      8.65 o 
   0   9   7       81.32       89.21     16.13 o 
   1   9   7       30.38       32.56     10.44 o 
   2   9   7       17.47       13.09      4.90 o 
   3   9   7       47.79       40.50      5.57 o 
   4   9   7       14.80       15.87      4.24 o 
   5   9   7       60.97       52.69      6.19 o 
   6   9   7       21.86        6.89      4.87 o 
   7   9   7       76.60       81.58     11.06 o 
   8   9   7        0.73       10.09      6.90 o 
  -8  10   7        0.36       -2.28      8.02 o 
  -7  10   7        4.47       -0.40      9.95 o 
  -6  10   7       25.03       30.48     12.57 o 
  -5  10   7       20.54       22.90     12.81 o 
  -4  10   7       95.08      104.16     18.33 o 
  -3  10   7       27.91       35.44     11.43 o 
  -2  10   7        7.57        2.14      7.71 o 
  -1  10   7        6.47        3.42      9.36 o 
   0  10   7        2.46        7.78      8.66 o 
   1  10   7        3.22        3.64      7.33 o 
   2  10   7       85.60       71.98      9.90 o 
   3  10   7       16.63       10.60      4.01 o 
   4  10   7        2.05        0.36      3.52 o 
   5  10   7       10.72        4.33      4.56 o 
   6  10   7       31.84       25.50      7.08 o 
  -5  11   7        6.63        8.42     11.57 o 
  -4  11   7       28.66       43.74     15.11 o 
  -3  11   7        0.42       10.92      9.85 o 
  -2  11   7        0.68       11.36      8.79 o 
  -1  11   7        3.13       -5.71      8.93 o 
   0  11   7       54.08       73.78     16.56 o 
   1  11   7       30.47       39.86      8.55 o 
   2  11   7       14.81       18.24      7.08 o 
   3  11   7        0.07       -5.70     12.33 o 
   4  11   7        0.03       -6.93      9.73 o 
 -13   0   8       40.54       48.76     13.45 o 
 -12   0   8       75.11       98.19     17.76 o 
 -11   0   8        9.62       12.61      7.95 o 
 -10   0   8      368.14      395.19     31.89 o 
  -9   0   8      433.46      434.81     32.49 o 
  -8   0   8      405.78      400.67     30.26 o 
  -7   0   8       55.09       45.50     12.15 o 
  -6   0   8      710.30      626.58     35.37 o 
  -5   0   8      886.35      841.19     39.50 o 
  -4   0   8     1566.36     1555.72     50.66 o 
  -3   0   8     1560.60     1592.89     46.60 o 
  -2   0   8      248.96      242.14     13.51 o 
  -1   0   8      561.29      606.35     20.53 o 
   0   0   8     1468.34     1457.38     29.66 o 
   1   0   8      177.67      171.92     10.19 o 
   2   0   8      235.11      229.83     10.91 o 
   3   0   8      448.70      446.77     13.81 o 
   4   0   8      293.61      284.64     10.07 o 
   5   0   8        2.28       -2.54      8.82 o 
   6   0   8       49.13       35.30      8.90 o 
   7   0   8       39.14       21.28      8.81 o 
   8   0   8      129.40      105.48     16.93 o 
   9   0   8       11.89       17.88      9.91 o 
  10   0   8        1.15       -2.90      8.32 o 
  11   0   8        0.01        8.63      6.76 o 
 -13   1   8       37.23       32.58      7.84 o 
 -12   1   8        0.16        1.52      5.65 o 
 -11   1   8       62.09       60.80     10.23 o 
 -10   1   8        3.79        2.82      5.49 o 
  -9   1   8       11.70       15.39      5.75 o 
  -8   1   8      443.56      414.19     21.68 o 
  -7   1   8       94.23       72.10      9.45 o 
  -6   1   8      990.88     1036.41     44.11 o 
  -5   1   8     1438.50     1513.37     36.85 o 
  -4   1   8      518.28      489.20     20.73 o 
  -3   1   8       14.41        9.37      3.12 o 
  -2   1   8      141.79      135.25      7.39 o 
  -1   1   8      269.38      278.21      8.98 o 
   0   1   8     1129.53     1133.97     17.14 o 
   1   1   8        4.15        5.69      2.87 o 
   2   1   8       37.06       40.75      3.38 o 
   3   1   8        1.13       -0.66      2.38 o 
   4   1   8       42.97       38.14      2.76 o 
   5   1   8      225.77      231.10     11.37 o 
   6   1   8      418.56      395.29     26.76 o 
   7   1   8       97.90       77.87      4.97 o 
   8   1   8       67.57       52.72      8.95 o 
   9   1   8       58.73       67.24     11.44 o 
  10   1   8       12.30        3.09      5.07 o 
  11   1   8        0.02        1.33      4.59 o 
 -13   2   8       18.82       20.82      7.93 o 
 -12   2   8       27.69       25.57      9.62 o 
 -11   2   8      199.81      221.23     17.66 o 
 -10   2   8      251.05      293.78     19.75 o 
  -9   2   8      685.27      615.15     36.43 o 
  -8   2   8       83.13       60.69     10.05 o 
  -7   2   8      192.94      175.20     10.48 o 
  -6   2   8      535.67      547.39     18.16 o 
  -5   2   8       72.93       86.18      7.58 o 
  -4   2   8      480.32      474.86     16.46 o 
  -3   2   8      251.31      245.83     10.16 o 
  -2   2   8      733.53      736.77     13.74 o 
  -1   2   8        5.47        4.57      2.22 o 
   0   2   8       58.38       51.94      3.82 o 
   1   2   8       23.35       24.53      2.73 o 
   2   2   8        0.46       -2.69      2.69 o 
   3   2   8       14.88        9.19      3.37 o 
   4   2   8        7.64        5.91      2.17 o 
   5   2   8       13.31       11.88      4.57 o 
   6   2   8       48.99       52.55     10.89 o 
   7   2   8      211.25      211.19     13.44 o 
   8   2   8      222.72      246.80     32.25 o 
   9   2   8       50.84       56.95      7.92 o 
  10   2   8       12.92        9.64      8.46 o 
  11   2   8       20.20       26.53      7.76 o 
 -13   3   8        0.47       -6.77      8.60 o 
 -12   3   8       92.38       79.94     11.57 o 
 -11   3   8      121.98      124.69     13.85 o 
 -10   3   8        9.18        7.30      3.96 o 
  -9   3   8      167.36      195.59     24.93 o 
  -8   3   8      118.94      131.65     13.08 o 
  -7   3   8      183.66      155.90     10.25 o 
  -6   3   8      304.98      339.30     14.85 o 
  -5   3   8      106.24      110.88      8.56 o 
  -4   3   8      147.78      121.92      8.89 o 
  -3   3   8       12.98       13.78      3.05 o 
  -2   3   8      148.81      146.74      7.04 o 
  -1   3   8      752.00      807.53     14.31 o 
   0   3   8      146.77      145.34      6.84 o 
   1   3   8       99.72       93.86      5.56 o 
   2   3   8       18.90       21.35      3.37 o 
   3   3   8       51.26       52.12      4.34 o 
   4   3   8        2.09        3.48      2.03 o 
   5   3   8       32.21       31.45      7.64 o 
   6   3   8       19.92       14.65      8.30 o 
   7   3   8        0.22        0.99      3.49 o 
   8   3   8        1.94        2.80      3.56 o 
   9   3   8        0.01       -5.84      5.84 o 
  10   3   8       11.48        3.68      5.25 o 
  11   3   8        0.27       -5.17      5.17 o 
 -13   4   8       26.82       11.36      9.73 o 
 -12   4   8        3.77       21.84     11.41 o 
 -11   4   8        3.80        1.07      8.62 o 
 -10   4   8      249.79      256.16     26.75 o 
  -9   4   8        2.54       -1.75      8.41 o 
  -8   4   8        2.34        3.56      4.73 o 
  -7   4   8        3.55       -2.82      5.10 o 
  -6   4   8      856.09      944.86     29.48 o 
  -5   4   8        5.44        5.31      7.01 o 
  -4   4   8       10.05        1.97     14.35 o 
  -3   4   8      221.26      247.92     21.41 o 
  -2   4   8        3.12        1.59      2.80 o 
  -1   4   8      785.95      811.54     18.56 o 
   0   4   8       79.49       76.23      5.35 o 
   1   4   8      672.36      631.69     14.00 o 
   2   4   8       72.40       64.65      5.42 o 
   3   4   8      239.88      234.64      8.90 o 
   4   4   8      205.07      197.04      7.54 o 
   5   4   8      107.82      122.61     10.84 o 
   6   4   8       11.79       13.30      4.46 o 
   7   4   8        4.40        2.17      3.31 o 
   8   4   8        6.78        5.84      3.51 o 
   9   4   8      131.41      123.24     13.74 o 
  10   4   8        9.38       12.73      7.00 o 
  11   4   8        8.77        1.44      7.38 o 
 -12   5   8       12.77        5.13      7.34 o 
 -11   5   8       92.53       94.25     18.26 o 
 -10   5   8        6.97       15.28      9.48 o 
  -9   5   8       15.93        9.89      8.71 o 
  -8   5   8      322.91      310.01     28.99 o 
  -7   5   8        0.80        4.09      5.48 o 
  -6   5   8     1165.33     1220.46     34.24 o 
  -5   5   8       55.19       64.13      9.52 o 
  -4   5   8      169.97      151.63     12.78 o 
  -3   5   8       39.21       48.98      8.41 o 
  -2   5   8        3.61        9.17      4.36 o 
  -1   5   8      441.36      458.46     13.82 o 
   0   5   8      173.97      173.67      8.64 o 
   1   5   8       67.63       53.10      5.88 o 
   2   5   8       46.26       29.12      4.68 o 
   3   5   8       35.01       40.53      4.30 o 
   4   5   8      195.40      184.18     12.06 o 
   5   5   8       40.76       38.70      3.14 o 
   6   5   8        2.45       -1.32      4.50 o 
   7   5   8        4.54        6.05      4.27 o 
   8   5   8       31.36       31.15      5.79 o 
   9   5   8       13.50       11.77      9.54 o 
  10   5   8        6.77       15.22      9.54 o 
 -11   6   8        0.65       -4.56      8.85 o 
 -10   6   8       68.23       83.58     16.71 o 
  -9   6   8       22.15        8.08     10.37 o 
  -8   6   8        1.44        1.91      9.59 o 
  -7   6   8      363.20      345.24     30.57 o 
  -6   6   8       15.76        9.18      6.86 o 
  -5   6   8        0.25       -1.50      2.28 o 
  -4   6   8      468.51      520.60     23.61 o 
  -3   6   8        0.45        1.00      3.50 o 
  -2   6   8      108.81      110.94     11.68 o 
  -1   6   8      111.26      112.64      8.96 o 
   0   6   8        0.15       -1.50      2.84 o 
   1   6   8       13.04        5.92      2.80 o 
   2   6   8        2.42        2.26      3.17 o 
   3   6   8        0.18        0.32      3.22 o 
   4   6   8       27.48       30.06      4.38 o 
   5   6   8       60.73       53.69      6.88 o 
   6   6   8        3.56        5.61      4.61 o 
   7   6   8       13.25       13.00      5.55 o 
   8   6   8       16.23       14.23      5.59 o 
   9   6   8       47.83       30.72     11.30 o 
 -10   7   8        0.40       -6.72      9.61 o 
  -9   7   8       41.71       48.22     13.95 o 
  -8   7   8      143.06      140.91     20.84 o 
  -7   7   8       28.97       22.01     11.07 o 
  -6   7   8        1.22       -3.24      8.10 o 
  -5   7   8        4.80       -7.94      7.94 o 
  -4   7   8        5.08       -3.25      7.32 o 
  -3   7   8       87.06      115.54     18.23 o 
  -2   7   8        1.93       -2.77      2.85 o 
  -1   7   8      109.96       87.59     15.13 o 
   0   7   8       19.87       28.87      4.53 o 
   1   7   8       61.27       63.32      6.25 o 
   2   7   8       10.30        9.96      7.27 o 
   3   7   8       21.34       23.43      8.86 o 
   4   7   8       41.29       38.92      7.19 o 
   5   7   8        9.87        4.61      4.11 o 
   6   7   8       33.02       39.12      7.61 o 
   7   7   8        2.19        7.59     13.80 o 
   8   7   8       15.77        9.46     16.38 o 
  -9   8   8        2.29        2.13      8.39 o 
  -8   8   8        0.01       -0.96      9.64 o 
  -7   8   8        2.11       -9.40      9.40 o 
  -6   8   8        2.76       -3.77      7.75 o 
  -5   8   8        9.39        8.14      9.29 o 
  -4   8   8       11.81        0.64      7.47 o 
  -3   8   8       35.73       37.52     13.33 o 
  -2   8   8        5.54       -2.53      8.28 o 
  -1   8   8        3.43       -4.24      9.81 o 
   0   8   8       17.59        2.75      8.84 o 
   1   8   8        7.33       -9.46      9.46 o 
   2   8   8       24.25       39.54     11.85 o 
   3   8   8       42.27       33.76      6.64 o 
   4   8   8       39.89       42.57      8.07 o 
   5   8   8       92.48       96.27     11.05 o 
   6   8   8        1.72        8.84      5.37 o 
   7   8   8       19.38        8.31      7.29 o 
  -8   9   8       62.50       69.52     15.96 o 
  -7   9   8       82.08      101.35     19.85 o 
  -6   9   8       29.18       32.53     10.98 o 
  -5   9   8       14.41       38.36     13.60 o 
  -4   9   8       24.16       27.88     11.79 o 
  -3   9   8        4.26        3.54      8.30 o 
  -2   9   8        4.83       -5.37     10.87 o 
  -1   9   8        0.01       -6.29      8.83 o 
   0   9   8       17.24       -4.03      9.39 o 
   1   9   8        1.38       -9.53      9.53 o 
   2   9   8       48.34       37.66     12.31 o 
   3   9   8        0.01       -4.31      4.31 o 
   4   9   8        6.04      -10.19     10.19 o 
   5   9   8        2.28       17.18      6.52 o 
   6   9   8        2.82       -7.75      7.75 o 
  -6  10   8       10.32        1.40      9.37 o 
  -5  10   8        0.48        9.27     10.22 o 
  -4  10   8        0.58       -4.48     11.03 o 
  -3  10   8      160.47      194.40     25.25 o 
  -2  10   8        7.79        8.64      8.36 o 
  -1  10   8       10.07       14.95     11.16 o 
   0  10   8        0.00      -11.63     11.63 o 
   1  10   8        0.03       -8.99     10.44 o 
   2  10   8        0.00        0.52      4.45 o 
   3  10   8       51.62       48.32     13.53 o 
   4  10   8        6.62        8.22      8.03 o 
 -12   1   9      118.54      142.35     15.58 o 
 -11   1   9        5.47        0.77      6.47 o 
 -10   1   9       14.85       19.61      5.22 o 
  -9   1   9       61.82       65.85      7.66 o 
  -8   1   9       11.48       17.30      6.61 o 
  -7   1   9       49.76       33.02      7.62 o 
  -6   1   9      243.74      244.96     16.64 o 
  -5   1   9      220.59      204.13     14.85 o 
  -4   1   9      219.41      209.78     14.56 o 
  -3   1   9       55.81       42.04      7.05 o 
  -2   1   9      267.65      288.87     16.62 o 
  -1   1   9      108.32       97.66      6.49 o 
   0   1   9       55.21       45.62      4.46 o 
   1   1   9       11.12        4.87      3.06 o 
   2   1   9       73.89       80.88      6.45 o 
   3   1   9      216.21      241.86      7.48 o 
   4   1   9       68.89       69.18      3.80 o 
   5   1   9       46.78       54.55      8.00 o 
   6   1   9      177.23      153.68     27.91 o 
   7   1   9       64.32       63.63     12.53 o 
   8   1   9        2.20        6.22     11.55 o 
   9   1   9       24.93        5.91      6.85 o 
  10   1   9       48.86       61.58     11.06 o 
 -12   2   9        5.86       -1.70      6.02 o 
 -11   2   9       17.16        7.61     10.77 o 
 -10   2   9       16.73       13.63      4.45 o 
  -9   2   9       45.00       51.31      7.38 o 
  -8   2   9      107.38      114.36     10.95 o 
  -7   2   9       92.94       61.61      8.11 o 
  -6   2   9      119.32      106.03      8.89 o 
  -5   2   9      324.90      306.50     14.33 o 
  -4   2   9       95.03       75.14      7.59 o 
  -3   2   9        9.80        8.84      4.35 o 
  -2   2   9      277.07      280.09     11.74 o 
  -1   2   9        0.24       -3.40      3.40 o 
   0   2   9      264.55      281.04      9.73 o 
   1   2   9       24.01       26.39      3.48 o 
   2   2   9       29.61       33.50      3.40 o 
   3   2   9       56.41       47.58      4.28 o 
   4   2   9        2.18       -0.16      1.94 o 
   5   2   9        2.42        2.86      3.41 o 
   6   2   9        4.18        5.07      3.30 o 
   7   2   9        4.24        3.09      7.54 o 
   8   2   9       54.23       60.11     15.15 o 
   9   2   9        2.99        5.35     18.59 o 
  10   2   9        2.50       -5.93      6.95 o 
 -12   3   9        0.36        6.07      6.30 o 
 -11   3   9       28.31       26.17      8.64 o 
 -10   3   9       78.07       78.21      7.86 o 
  -9   3   9       84.18      101.25      9.20 o 
  -8   3   9      106.96      140.09     12.55 o 
  -7   3   9      295.04      270.53     13.98 o 
  -6   3   9       15.47        6.10      4.16 o 
  -5   3   9       34.97       35.75      6.02 o 
  -4   3   9      137.96      139.09      8.35 o 
  -3   3   9      721.08      772.30     18.75 o 
  -2   3   9     1128.00     1155.51     20.96 o 
  -1   3   9       83.66       79.31      6.42 o 
   0   3   9     1087.35     1135.28     25.12 o 
   1   3   9       31.53       29.77      4.28 o 
   2   3   9      308.39      302.31     10.77 o 
   3   3   9        8.36        7.39      2.48 o 
   4   3   9       21.87       21.91      4.23 o 
   5   3   9        8.91        9.90      5.04 o 
   6   3   9       10.66       14.32      4.79 o 
   7   3   9        0.02       20.23     10.94 o 
   8   3   9       38.01       31.43     12.24 o 
   9   3   9        0.03       13.07     11.15 o 
  10   3   9        5.36       -6.67      6.67 o 
 -11   4   9        3.13       12.50      9.26 o 
 -10   4   9        0.30        3.27      7.69 o 
  -9   4   9        2.86        4.55      5.00 o 
  -8   4   9        0.35       -3.75      5.09 o 
  -7   4   9      161.30      184.97     26.77 o 
  -6   4   9      564.56      565.09     24.45 o 
  -5   4   9        3.59        4.52      3.14 o 
  -4   4   9      131.47      150.66     10.01 o 
  -3   4   9      135.29      158.80     10.34 o 
  -2   4   9       95.17      106.00     11.20 o 
  -1   4   9      457.57      425.36     13.90 o 
   0   4   9      261.88      255.08     12.53 o 
   1   4   9       21.70       21.25      6.68 o 
   2   4   9       27.03       29.78      4.59 o 
   3   4   9      198.95      217.22     11.79 o 
   4   4   9        3.96        2.71      3.54 o 
   5   4   9        0.15       10.50      5.21 o 
   6   4   9        9.21       -0.29      4.38 o 
   7   4   9       93.70      104.04     10.18 o 
   8   4   9       16.87       14.70     10.39 o 
   9   4   9       10.33       13.48      6.34 o 
 -11   5   9       30.03       28.85     10.44 o 
 -10   5   9       19.71       35.16     14.54 o 
  -9   5   9        5.36       24.36     11.56 o 
  -8   5   9       15.53       21.16      6.24 o 
  -7   5   9       48.80       45.60      8.64 o 
  -6   5   9      106.16      122.84     12.58 o 
  -5   5   9      104.61       92.65      8.01 o 
  -4   5   9        2.81       -1.23      3.91 o 
  -3   5   9      134.63      140.05      9.85 o 
  -2   5   9       13.72        6.99      4.31 o 
  -1   5   9       31.94       28.22      4.29 o 
   0   5   9       86.55       62.48      6.99 o 
   1   5   9      287.20      294.98     13.60 o 
   2   5   9       42.77       48.84     12.75 o 
   3   5   9      203.40      193.13     15.42 o 
   4   5   9       58.72       63.68      9.17 o 
   5   5   9       45.34       44.08      7.79 o 
   6   5   9        2.07        3.66      5.13 o 
   7   5   9       16.06       11.98      5.10 o 
   8   5   9        1.42       -0.26      5.70 o 
   9   5   9        5.87       10.17      7.09 o 
 -10   6   9      168.09      156.68     23.54 o 
  -9   6   9      129.23      111.30     19.51 o 
  -8   6   9      149.90      152.82     21.97 o 
  -7   6   9       89.78       84.09     17.08 o 
  -6   6   9       46.78       27.81     11.36 o 
  -5   6   9       30.75       48.00      8.88 o 
  -4   6   9       10.62       27.08      7.74 o 
  -3   6   9        1.75        0.41      5.72 o 
  -2   6   9       73.77       55.86      6.79 o 
  -1   6   9      150.31      157.15     14.45 o 
   0   6   9       44.82       54.85      9.46 o 
   1   6   9       45.77       44.23     12.36 o 
   2   6   9       61.16       72.08     10.38 o 
   3   6   9        0.09        2.58      5.80 o 
   4   6   9       12.98       10.50      5.49 o 
   5   6   9       43.98       45.21      8.56 o 
   6   6   9       86.28       93.75     11.50 o 
   7   6   9      133.40      133.91     12.53 o 
   8   6   9        4.89       -1.83      7.46 o 
  -9   7   9       30.15       58.41     16.20 o 
  -8   7   9       12.46        9.34      8.93 o 
  -7   7   9       45.00       23.70     10.27 o 
  -6   7   9        3.87        2.42      8.96 o 
  -5   7   9       92.83       80.42     16.35 o 
  -4   7   9        0.44       14.94     10.93 o 
  -3   7   9        6.47        6.05      9.62 o 
  -2   7   9       51.76       56.00     14.31 o 
  -1   7   9       38.38       27.66     10.24 o 
   0   7   9        1.40       -6.65      6.65 o 
   1   7   9       52.39       59.78     13.34 o 
   2   7   9        0.04       -0.61      7.61 o 
   3   7   9        1.73       -6.13      7.84 o 
   4   7   9       28.58       54.16     12.53 o 
   5   7   9       11.40       33.25     11.13 o 
   6   7   9        1.45        2.58      6.75 o 
   7   7   9       11.96       -3.56      5.84 o 
  -8   8   9       17.09        2.51      8.75 o 
  -7   8   9      112.21      132.96     21.34 o 
  -6   8   9      106.57      107.32     19.00 o 
  -5   8   9      595.47      648.58     44.20 o 
  -4   8   9       34.68       32.48     13.45 o 
  -3   8   9      147.32      194.94     24.06 o 
  -2   8   9       14.19       -3.35      7.84 o 
  -1   8   9       14.47        8.72      8.30 o 
   0   8   9       35.28       32.08     11.01 o 
   1   8   9       18.05       16.85      9.67 o 
   2   8   9       23.43       34.00     11.52 o 
   3   8   9       30.36       32.20     10.11 o 
   4   8   9       33.60        6.72      7.65 o 
   5   8   9        3.05      -11.26     11.26 o 
  -6   9   9        3.96        1.67      9.56 o 
  -5   9   9       20.81       20.40      9.30 o 
  -4   9   9        2.87       -9.63      9.63 o 
  -3   9   9       18.78       27.72     12.16 o 
  -2   9   9       31.24       42.91     13.76 o 
  -1   9   9       54.08       70.03     15.18 o 
   0   9   9       53.21       59.72     15.52 o 
   1   9   9       47.31       37.63     12.12 o 
   2   9   9       31.83       26.15     11.30 o 
   3   9   9        7.31        8.28      8.20 o 
 -11   0  10       60.09       52.15     14.53 o 
 -10   0  10      221.52      260.50     28.35 o 
  -9   0  10      293.15      314.57     30.73 o 
  -8   0  10        8.32       -8.64      9.78 o 
  -7   0  10        0.03       16.09      9.97 o 
  -6   0  10     1399.76     1308.23     55.16 o 
  -5   0  10        0.77        3.54      8.71 o 
  -4   0  10        0.17       -0.69      7.42 o 
  -3   0  10       32.54       30.25      9.38 o 
  -2   0  10        3.25        1.94      5.97 o 
  -1   0  10        7.30        0.08      6.52 o 
   0   0  10      260.96      246.72     14.03 o 
   1   0  10      306.07      283.53     14.66 o 
   2   0  10      142.85      145.99      9.99 o 
   3   0  10      113.65      114.48     11.74 o 
   4   0  10       60.48       76.70     15.76 o 
   5   0  10       23.08       12.07      8.47 o 
   6   0  10       16.60       15.88      8.72 o 
   7   0  10        1.97       -9.09     10.04 o 
   8   0  10        0.01        4.47      9.20 o 
 -11   1  10      131.39      160.55     16.93 o 
 -10   1  10       26.40       11.52      6.59 o 
  -9   1  10       69.44       68.65      8.03 o 
  -8   1  10      211.09      244.69     20.37 o 
  -7   1  10      131.54      121.94     13.31 o 
  -6   1  10      204.91      226.05     16.85 o 
  -5   1  10      386.59      362.81     20.66 o 
  -4   1  10      422.60      429.99     36.76 o 
  -3   1  10       59.94       42.93      7.76 o 
  -2   1  10        0.87       -5.43      5.43 o 
  -1   1  10      133.55      131.16     11.13 o 
   0   1  10      185.23      169.87      7.75 o 
   1   1  10        5.86        5.15      2.76 o 
   2   1  10      107.13      105.05      6.66 o 
   3   1  10       12.59       16.91      3.87 o 
   4   1  10       30.10       30.03      6.09 o 
   5   1  10       27.37       29.16     12.10 o 
   6   1  10       27.71       15.58      7.41 o 
   7   1  10       34.52       28.96      7.66 o 
   8   1  10       85.80      106.64     17.68 o 
 -11   2  10        1.18        2.69      5.22 o 
 -10   2  10       23.69       10.00      6.98 o 
  -9   2  10        0.75        3.39      6.27 o 
  -8   2  10      214.70      197.41     12.70 o 
  -7   2  10        2.52        4.39      6.07 o 
  -6   2  10       10.65        5.73      4.15 o 
  -5   2  10        0.98       -4.55      4.55 o 
  -4   2  10        0.50       -5.19      5.19 o 
  -3   2  10       35.00       33.84      7.40 o 
  -2   2  10        6.27        4.29      4.25 o 
  -1   2  10        5.55       15.46      5.61 o 
   0   2  10       52.02       57.66      5.71 o 
   1   2  10     1211.49     1285.15     20.28 o 
   2   2  10      146.43      138.48      9.44 o 
   3   2  10       55.01       54.71      7.75 o 
   4   2  10        0.68        1.25      4.20 o 
   5   2  10        3.28        3.71      7.37 o 
   6   2  10       10.35        7.61      9.44 o 
   7   2  10       13.80       21.07     11.43 o 
   8   2  10       10.55        9.16      6.76 o 
 -10   3  10        2.08        1.73      7.57 o 
  -9   3  10       22.85       17.41      4.89 o 
  -8   3  10        6.04        8.81      4.17 o 
  -7   3  10       17.01       16.78      5.72 o 
  -6   3  10       22.98       17.53      5.23 o 
  -5   3  10       12.10       16.70      4.77 o 
  -4   3  10      222.44      261.21     14.19 o 
  -3   3  10      386.11      400.25     17.10 o 
  -2   3  10      569.24      603.00     20.32 o 
  -1   3  10      104.01      131.15      9.87 o 
   0   3  10       35.29       33.99      6.57 o 
   1   3  10        9.27       10.61      5.94 o 
   2   3  10        9.79       10.67      5.56 o 
   3   3  10      111.08      124.23     11.61 o 
   4   3  10       51.86       46.98      7.80 o 
   5   3  10       40.55       42.05      7.29 o 
   6   3  10       41.71       77.90     17.23 o 
   7   3  10       14.39        7.63     10.68 o 
   8   3  10        0.02       -1.85      9.96 o 
 -10   4  10       10.84       24.46     10.91 o 
  -9   4  10       55.76       65.05      9.37 o 
  -8   4  10        0.56        1.25      5.10 o 
  -7   4  10       18.40       30.27     10.56 o 
  -6   4  10       98.39      111.87     12.54 o 
  -5   4  10      101.73       91.10     11.34 o 
  -4   4  10        7.31       -0.09      5.86 o 
  -3   4  10      179.99      181.45     14.96 o 
  -2   4  10      381.23      393.18     33.57 o 
  -1   4  10        0.07        8.10      6.25 o 
   0   4  10        9.68        9.83      5.53 o 
   1   4  10       71.75       57.40      9.28 o 
   2   4  10       28.09       21.69      6.86 o 
   3   4  10        0.03        0.97      4.95 o 
   4   4  10       18.42       32.60      7.15 o 
   5   4  10        8.35        5.18      4.63 o 
   6   4  10        0.48       13.20     10.53 o 
   7   4  10        0.23        0.51     10.09 o 
  -9   5  10       17.64       26.71     12.17 o 
  -8   5  10       81.46      110.85     23.45 o 
  -7   5  10       34.45       52.26     25.83 o 
  -6   5  10       74.91       96.34     11.74 o 
  -5   5  10        6.50       13.86      7.01 o 
  -4   5  10        3.61        9.51      6.35 o 
  -3   5  10      255.83      276.35     20.88 o 
  -2   5  10      193.37      209.07     16.74 o 
  -1   5  10        0.95       20.11      9.67 o 
   0   5  10        7.53        5.95      8.51 o 
   1   5  10        0.18       17.11      7.93 o 
   2   5  10       43.28       37.61      8.10 o 
   3   5  10        5.99        2.71      5.55 o 
   4   5  10       55.62       59.25     10.65 o 
   5   5  10       40.99       41.21      8.26 o 
   6   5  10       17.97       16.44     10.43 o 
   7   5  10        6.75       11.78      9.90 o 
  -8   6  10       27.31        6.89      8.57 o 
  -7   6  10        5.51       -1.75      9.79 o 
  -6   6  10        5.27       16.11      7.17 o 
  -5   6  10        1.00       -4.20      5.08 o 
  -4   6  10      131.57      150.77     14.83 o 
  -3   6  10      204.51      234.86     18.34 o 
  -2   6  10       53.48       49.66      9.95 o 
  -1   6  10       62.94       50.37      9.45 o 
   0   6  10        8.27       11.02      6.67 o 
   1   6  10       12.38       14.94     12.92 o 
   2   6  10        5.36        6.66     12.56 o 
   3   6  10        2.76        1.58     11.26 o 
   4   6  10        5.11       13.16     11.06 o 
   5   6  10        0.02        6.16      9.75 o 
   6   6  10       10.87       11.28     10.53 o 
  -7   7  10       13.34       26.77     11.94 o 
  -6   7  10       80.04      112.88     20.04 o 
  -5   7  10       31.85       30.90     11.88 o 
  -4   7  10      100.95      120.07     20.00 o 
  -3   7  10      114.19       90.45     17.69 o 
  -2   7  10       85.94      101.36     17.74 o 
  -1   7  10        3.64        7.79      8.16 o 
   0   7  10       14.40       20.79      9.86 o 
   1   7  10       15.88       12.50      6.78 o 
   2   7  10       40.86       27.44      7.30 o 
   3   7  10       20.53       30.88     10.76 o 
   4   7  10       85.18       83.06     15.20 o 
  -5   8  10      183.30      189.06     25.26 o 
  -4   8  10        0.12       -1.86      9.91 o 
  -3   8  10       23.31       23.53     10.55 o 
  -2   8  10       19.12       21.50     11.40 o 
  -1   8  10      127.14      149.57     21.72 o 
   0   8  10        7.82        6.41      7.43 o 
   1   8  10        0.06        7.55      7.94 o 
   2   8  10       17.19       15.75      9.45 o 
  -9   1  11        9.56        8.09      4.30 o 
  -8   1  11       65.84       64.17      7.83 o 
  -7   1  11        6.30       13.34      5.35 o 
  -6   1  11        7.57       -0.31      5.90 o 
  -5   1  11       39.98       47.93      9.97 o 
  -4   1  11      138.18      129.29     10.55 o 
  -3   1  11      156.93      150.60     12.40 o 
  -2   1  11      127.10      155.91     14.41 o 
  -1   1  11       60.68       74.28      7.91 o 
   0   1  11       49.15       41.34      6.05 o 
   1   1  11       66.66       64.80      7.00 o 
   2   1  11       31.35       35.12      5.32 o 
   3   1  11       53.49       51.36      8.17 o 
   4   1  11       22.32       33.66     11.94 o 
   5   1  11       38.78       57.32     11.14 o 
   6   1  11        0.12        3.02      8.04 o 
  -9   2  11        2.88       -3.78      4.92 o 
  -8   2  11       42.37       48.43      7.40 o 
  -7   2  11       30.99       37.60      6.68 o 
  -6   2  11       39.45       51.04      7.47 o 
  -5   2  11      182.41      163.13     11.86 o 
  -4   2  11        0.10        5.97      4.62 o 
  -3   2  11       21.23       17.25      4.81 o 
  -2   2  11        2.06       -1.50      5.25 o 
  -1   2  11        1.44       -2.85      4.30 o 
   0   2  11        6.59       -0.45      3.77 o 
   1   2  11       24.63       24.33      5.12 o 
   2   2  11      213.62      220.11     15.81 o 
   3   2  11       86.20       86.19     10.04 o 
   4   2  11       27.47       25.37     13.70 o 
   5   2  11        1.83        4.98     11.00 o 
   6   2  11        2.66       13.65     11.36 o 
  -8   3  11       54.29       56.60      7.91 o 
  -7   3  11       47.02       52.29      7.76 o 
  -6   3  11       20.68       24.27      5.60 o 
  -5   3  11       30.24       28.08      6.05 o 
  -4   3  11        9.43       11.70      4.94 o 
  -3   3  11        0.03       -3.96      4.93 o 
  -2   3  11       36.56       31.84      6.20 o 
  -1   3  11      203.78      221.62     16.80 o 
   0   3  11      114.65      102.23     12.01 o 
   1   3  11       30.20       27.90      7.58 o 
   2   3  11        2.25       -6.46     20.53 o 
   3   3  11       30.48       32.77      6.93 o 
   4   3  11       14.50        8.82      9.05 o 
   5   3  11       20.11       20.78     12.16 o 
   6   3  11        0.01        7.21     10.42 o 
  -8   4  11        2.54       10.55      7.77 o 
  -7   4  11       14.25       17.66      6.33 o 
  -6   4  11        0.63        9.81      8.66 o 
  -5   4  11       32.38       39.58      8.80 o 
  -4   4  11       14.73       10.34      6.40 o 
  -3   4  11       60.19       56.69      9.45 o 
  -2   4  11       14.36        7.33      6.33 o 
  -1   4  11        0.73        5.25      5.16 o 
   0   4  11      125.48      109.52     13.09 o 
   1   4  11      186.50      195.70     15.82 o 
   2   4  11       48.45       37.51      8.63 o 
   3   4  11        8.07        3.83      9.23 o 
   4   4  11       31.78       36.71     19.47 o 
   5   4  11       15.44       19.84     11.96 o 
  -7   5  11        0.27        3.78      6.12 o 
  -6   5  11       27.78       34.62      7.81 o 
  -5   5  11       51.63       60.59     10.01 o 
  -4   5  11       49.49       54.09      9.73 o 
  -3   5  11        3.70       10.92      7.24 o 
  -2   5  11      110.46      158.47     15.35 o 
  -1   5  11       66.90       95.74     12.27 o 
   0   5  11      102.94      108.19     12.57 o 
   1   5  11       83.56      101.27     12.31 o 
   2   5  11        0.52        2.01      6.85 o 
   3   5  11        0.00        1.14      5.34 o 
   4   5  11       18.52       13.74      8.96 o 
  -5   6  11      217.53      219.40     17.97 o 
  -4   6  11      127.90      122.52     14.38 o 
  -3   6  11       11.35       19.18      8.06 o 
  -2   6  11        7.76       14.38      6.95 o 
  -1   6  11       57.25       75.73     13.57 o 
   0   6  11      160.34      186.27     16.87 o 
   1   6  11      162.59      213.22     17.84 o 
   2   6  11       52.23       79.05     11.83 o 
  -6   0  12       37.10       48.21     13.19 o 
  -5   0  12        0.32       -7.17      7.80 o 
  -4   0  12        1.96       -9.92      9.92 o 
  -3   0  12      135.39      156.54     20.09 o 
  -2   0  12      180.29      200.71     21.54 o 
  -1   0  12      222.01      259.70     23.35 o 
   0   0  12       40.84       41.98     10.36 o 
   1   0  12        0.04        3.63      4.86 o 
   2   0  12        0.30      -12.90     12.90 o 
   3   0  12      227.02      240.77     28.39 o 
  -6   1  12       49.50       51.47      7.63 o 
  -5   1  12       19.56       14.24      5.15 o 
  -4   1  12        9.85        4.29      4.19 o 
  -3   1  12       44.69       50.53      7.18 o 
  -2   1  12        0.15       -4.59      4.59 o 
  -1   1  12        2.68       -4.64      4.64 o 
   0   1  12        1.23       -0.29      4.00 o 
   1   1  12       63.17       76.87      9.26 o 
   2   1  12      259.33      279.21     30.58 o 
   3   1  12        6.67        2.22      9.66 o 
  -6   2  12      124.64      139.64     11.74 o 
  -5   2  12       71.30       91.07     11.58 o 
  -4   2  12      181.78      171.65     12.57 o 
  -3   2  12        0.04        2.52      5.51 o 
  -2   2  12        4.50       -2.94      4.15 o 
  -1   2  12        8.47        4.43      4.32 o 
   0   2  12        0.00       -3.72      3.99 o 
   1   2  12       48.91       55.82     16.36 o 
   2   2  12        3.81       -1.48      4.99 o 
   3   2  12        2.80       -1.54     11.24 o 
  -5   3  12       11.96        0.05      4.74 o 
  -4   3  12        2.14        3.35      4.96 o 
  -3   3  12       15.14       18.43      5.26 o 
  -2   3  12        1.73        9.06      6.36 o 
  -1   3  12       25.74       26.54      7.04 o 
   0   3  12       21.81       19.53      6.59 o 
   1   3  12        0.01        1.02      5.65 o 
   2   3  12        0.42        0.14     12.13 o 
  -3   4  12       50.19       55.87     10.04 o 
  -2   4  12       86.06       85.18     16.95 o 
  -1   4  12       84.36       80.62     11.57 o 
   0   4  12        1.81        5.59     15.23 o 
                                                 
